# Supplementary material for: Crystal structure and Hirshfeld surface analysis of 1-[(1-butyl-1H-1,2,3-triazol-4-yl)meth­yl]-3-methyl­quinoxalin-2(1H)-one
Source: Acta Crystallogr E Crystallogr Commun. 2018 Nov 20;74(Pt 12):1815–20. doi: 10.1107/S205698901801589X (PMC6281099; doi:10.1107/S205698901801589X)
Supplement: Supplementary file 1 [file e-74-01815-sup1.cif]

##############################################################################
#                                                                            #
# This CIF contains the data in a paper accepted for publication in          #
# Acta Crystallographica Section E. It conforms to the requirements of       #
# Notes for Authors for Acta Crystallographica Section E, and has been       #
# peer reviewed under the auspices of the IUCr Commission on Journals.       #
#                                                                            #
# Full details of the Crystallographic Information File format               #
# are given in the paper "The Crystallographic Information File (CIF):       #
# a New Standard Archive File for Crystallography" by S. R. Hall, F. H.      #
# Allen and I. D. Brown [Acta Cryst. (1991), A47, 655-685].                  #
#                                                                            #
# The current version of the core CIF dictionary is obtainable from          #
# ftp://ftp.iucr.org/pub/cif_core.dic.                                       #
#                                                                            #
# Software is freely available for graphical display of the structure(s)     #
# in this CIF. For information consult the CIF software page                 #
# http://www.iucr.org/resources/cif/software.                                #
#                                                                            #
# This file may be used for bona fide research purposes within the           #
# scientific community so long as proper attribution is given to the journal # 
# article from which it was obtained.                                        #
#                                                                            #
##############################################################################
data_I
_audit_creation_method     'SHELXL-2018/1'
_chemical_name_systematic
;\
1-[(1-Butyl-1<i>H</i>-1,2,3-triazol-4-yl)methyl]-\
3-methylquinoxalin-2(1<i>H</i>)-one
;
_chemical_name_common     ?
_chemical_formula_moiety     'C16 H19 N5 O'
_chemical_formula_sum     'C16 H19 N5 O'
_chemical_formula_iupac     'C16 H19 N5 O'
_chemical_formula_weight     297.36
_chemical_melting_point     ?
_space_group_crystal_system     triclinic
_space_group_name_H-M_alt     'P -1'
_space_group_name_Hall     '-P 1'
loop_
    _symmetry_equiv_pos_as_xyz
    'x, y, z'
    '-x, -y, -z'
_cell_length_a     5.3265(2)
_cell_length_b     9.9946(4)
_cell_length_c     14.5414(5)
_cell_angle_alpha     103.054(2)
_cell_angle_beta     100.039(2)
_cell_angle_gamma     93.108(2)
_cell_volume     739.03(5)
_cell_formula_units_Z     2
_cell_measurement_reflns_used     3995
_cell_measurement_theta_min     3.179
_cell_measurement_theta_max     72.125
_cell_measurement_temperature     150(2)
_exptl_crystal_description     plate
_exptl_crystal_colour     colourless
_exptl_crystal_size_max     0.251
_exptl_crystal_size_mid     0.208
_exptl_crystal_size_min     0.023
_exptl_crystal_density_diffrn     1.336
_exptl_crystal_density_meas     ?
_exptl_crystal_density_method     'not measured'
_exptl_crystal_F_000     316
_exptl_absorpt_coefficient_mu     0.709
_exptl_absorpt_correction_type     multi-scan
_exptl_absorpt_process_details
;
(<i>SADABS</i>; Krause <i>et al.</i>, 2015)
;
_exptl_absorpt_correction_T_min     0.84
_exptl_absorpt_correction_T_max     0.97
_diffrn_ambient_temperature     150(2)
_diffrn_source     'INCOATEC I\mS micro-focus source'
_diffrn_radiation_type     CuK\a
_diffrn_radiation_wavelength     1.54178
_diffrn_radiation_monochromator     mirror
_diffrn_measurement_device_type     'Bruker D8 VENTURE PHOTON 100 CMOS'
_diffrn_measurement_method     '\w scans'
_diffrn_detector_area_resol_mean     10.4167
_diffrn_reflns_number     5735
_diffrn_reflns_av_R_equivalents     0.0304
_diffrn_reflns_av_unetI/netI     0.0376
_diffrn_reflns_theta_min     3.179
_diffrn_reflns_theta_max     72.120
_diffrn_reflns_theta_full     68.000
_diffrn_measured_fraction_theta_max     0.945
_diffrn_measured_fraction_theta_full     0.967
_diffrn_reflns_limit_h_min     -6
_diffrn_reflns_limit_h_max     6
_diffrn_reflns_limit_k_min     -12
_diffrn_reflns_limit_k_max     11
_diffrn_reflns_limit_l_min     -16
_diffrn_reflns_limit_l_max     17
_refine_special_details
;
Refinement of F^2^ against ALL reflections.  The weighted R-factor wR and
goodness of fit S are based on F^2^, conventional R-factors R are based
on F, with F set to zero for negative F^2^. The threshold expression of
F^2^ > 2sigma(F^2^) is used only for calculating R-factors(gt) etc. and is
not relevant to the choice of reflections for refinement.  R-factors based
on F^2^ are statistically about twice as large as those based on F, and R-
factors based on ALL data will be even larger.
;
_reflns_number_total     2764
_reflns_number_gt     2281
_reflns_threshold_expression     'I > 2\s(I)'
_refine_ls_structure_factor_coef     Fsqd
_refine_ls_matrix_type     full
_refine_ls_R_factor_all     0.0516
_refine_ls_R_factor_gt     0.0408
_refine_ls_wR_factor_gt     0.0926
_refine_ls_wR_factor_ref     0.0995
_refine_ls_goodness_of_fit_ref     1.071
_refine_ls_restrained_S_all     1.071
_refine_ls_number_reflns     2764
_refine_ls_number_parameters     276
_refine_ls_number_restraints     0
_refine_ls_hydrogen_treatment     refall
_refine_ls_weighting_scheme     calc
_refine_ls_weighting_details
              'w=1/[\s^2^(Fo^2^)+(0.0403P)^2^+0.2108P] where P=(Fo^2^+2Fc^2^)/3'
_atom_sites_solution_hydrogens     difmap
_atom_sites_solution_primary     direct
_atom_sites_solution_secondary     difmap
_refine_ls_shift/su_max     0.000
_refine_ls_shift/su_mean     0.000
_refine_diff_density_max     0.248
_refine_diff_density_min     -0.207
_refine_ls_extinction_method
;
<i>SHELXL2018</i> (Sheldrick, 2015<i>b</i>)
;
_refine_ls_extinction_coef     0.0091(10)
_refine_ls_extinction_expression
                                  'Fc^*^=kFc[1+0.001xFc^2^\l^3^/sin(2\q)]^-1/4^'
loop_
    _atom_type_symbol
    _atom_type_description
    _atom_type_scat_dispersion_real
    _atom_type_scat_dispersion_imag
    _atom_type_scat_source
    'C' 'C' 0.0181 0.0091
                         'International Tables Vol C Tables 4.2.6.8 and 6.1.1.4'
    'H' 'H' 0.0000 0.0000
                         'International Tables Vol C Tables 4.2.6.8 and 6.1.1.4'
    'N' 'N' 0.0311 0.0180
                         'International Tables Vol C Tables 4.2.6.8 and 6.1.1.4'
    'O' 'O' 0.0492 0.0322
                         'International Tables Vol C Tables 4.2.6.8 and 6.1.1.4'
_computing_data_collection
;
<i>APEX3</i> (Bruker, 2016)
;
_computing_cell_refinement
;
<i>SAINT</i> (Bruker, 2016)
;
_computing_data_reduction
;
<i>SAINT</i> (Bruker, 2016)
;
_computing_structure_solution
;
<i>SHELXT</i> (Sheldrick, 2015<i>a</i>)
;
_computing_structure_refinement
;
<i>SHELXL2018</i> (Sheldrick, 2015<i>b</i>)
;
_computing_molecular_graphics
;
<i>DIAMOND</i> (Brandenburg & Putz, 2012)
;
_computing_publication_material
;
<i>SHELXTL</i> (Sheldrick, 2008)
;
loop_
    _atom_site_type_symbol
    _atom_site_label
    _atom_site_fract_x
    _atom_site_fract_y
    _atom_site_fract_z
    _atom_site_U_iso_or_equiv
    _atom_site_adp_type
    _atom_site_calc_flag
    _atom_site_occupancy
    _atom_site_disorder_assembly
    _atom_site_disorder_group
    O O1 0.1373(2) 0.25655(12) 0.71106(8) 0.0317(3) Uani d 1 . .
    N N1 0.6669(2) 0.43499(13) 0.88772(9) 0.0246(3) Uani d 1 . .
    N N2 0.4435(2) 0.41368(12) 0.69511(8) 0.0214(3) Uani d 1 . .
    N N3 0.4218(2) 0.10144(13) 0.42094(8) 0.0214(3) Uani d 1 . .
    N N4 0.6468(2) 0.17916(13) 0.43816(9) 0.0257(3) Uani d 1 . .
    N N5 0.6307(2) 0.29436(13) 0.50153(9) 0.0253(3) Uani d 1 . .
    C C1 0.6701(3) 0.49930(15) 0.73511(10) 0.0214(3) Uani d 1 . .
    C C2 0.7938(3) 0.57499(16) 0.68289(11) 0.0245(3) Uani d 1 . .
    H H2 0.722(3) 0.5669(19) 0.6158(13) 0.034(5) Uiso d 1 . .
    C C3 1.0190(3) 0.65725(16) 0.72646(12) 0.0282(4) Uani d 1 . .
    H H3 1.102(3) 0.7133(19) 0.6888(13) 0.032(5) Uiso d 1 . .
    C C4 1.1277(3) 0.66500(17) 0.82210(12) 0.0291(4) Uani d 1 . .
    H H4 1.280(4) 0.720(2) 0.8511(14) 0.039(5) Uiso d 1 . .
    C C5 1.0094(3) 0.59047(16) 0.87417(11) 0.0267(3) Uani d 1 . .
    H H5 1.084(3) 0.5905(18) 0.9413(13) 0.031(5) Uiso d 1 . .
    C C6 0.7797(3) 0.50745(15) 0.83176(10) 0.0227(3) Uani d 1 . .
    C C7 0.4566(3) 0.35724(15) 0.84935(10) 0.0234(3) Uani d 1 . .
    C C8 0.3301(3) 0.33717(15) 0.74734(10) 0.0231(3) Uani d 1 . .
    C C9 0.3266(3) 0.28202(18) 0.90846(12) 0.0302(4) Uani d 1 . .
    H H9A 0.422(4) 0.301(2) 0.9742(15) 0.046(6) Uiso d 1 . .
    H H9B 0.310(4) 0.182(2) 0.8803(15) 0.051(6) Uiso d 1 . .
    H H9C 0.153(4) 0.304(2) 0.9088(14) 0.048(6) Uiso d 1 . .
    C C10 0.3087(3) 0.40222(16) 0.59533(10) 0.0232(3) Uani d 1 . .
    H H10A 0.338(3) 0.4926(18) 0.5805(12) 0.025(4) Uiso d 1 . .
    H H10B 0.125(3) 0.3822(17) 0.5929(12) 0.028(4) Uiso d 1 . .
    C C11 0.3937(3) 0.28917(15) 0.52445(10) 0.0207(3) Uani d 1 . .
    C C12 0.2596(3) 0.16668(16) 0.47318(10) 0.0222(3) Uani d 1 . .
    H H12 0.088(4) 0.1281(19) 0.4678(13) 0.033(5) Uiso d 1 . .
    C C13 0.3800(3) -0.03351(16) 0.35173(11) 0.0265(3) Uani d 1 . .
    H H13A 0.551(3) -0.0671(18) 0.3519(12) 0.030(4) Uiso d 1 . .
    H H13B 0.280(4) -0.096(2) 0.3780(13) 0.036(5) Uiso d 1 . .
    C C14 0.2469(3) -0.02638(17) 0.25207(11) 0.0262(3) Uani d 1 . .
    H H14A 0.210(3) -0.123(2) 0.2122(13) 0.034(5) Uiso d 1 . .
    H H14B 0.078(3) 0.0099(18) 0.2559(12) 0.031(5) Uiso d 1 . .
    C C15 0.3969(3) 0.05954(18) 0.20269(11) 0.0293(4) Uani d 1 . .
    H H15A 0.570(4) 0.0313(19) 0.2062(13) 0.037(5) Uiso d 1 . .
    H H15B 0.412(3) 0.160(2) 0.2368(13) 0.035(5) Uiso d 1 . .
    C C16 0.2667(4) 0.0438(2) 0.09843(13) 0.0420(5) Uani d 1 . .
    H H16A 0.248(4) -0.057(2) 0.0616(15) 0.047(6) Uiso d 1 . .
    H H16B 0.360(5) 0.095(3) 0.0645(17) 0.067(7) Uiso d 1 . .
    H H16C 0.092(5) 0.071(3) 0.0943(17) 0.068(7) Uiso d 1 . .
loop_
    _atom_site_aniso_label
    _atom_site_aniso_U_11
    _atom_site_aniso_U_22
    _atom_site_aniso_U_33
    _atom_site_aniso_U_12
    _atom_site_aniso_U_13
    _atom_site_aniso_U_23
    O1 0.0292(6) 0.0338(7) 0.0292(6) -0.0076(5) 0.0029(5) 0.0062(5)
    N1 0.0267(7) 0.0249(7) 0.0226(6) 0.0033(5) 0.0053(5) 0.0059(5)
    N2 0.0216(6) 0.0233(7) 0.0191(6) 0.0024(5) 0.0035(5) 0.0048(5)
    N3 0.0177(6) 0.0237(7) 0.0215(6) 0.0004(5) 0.0013(4) 0.0051(5)
    N4 0.0193(6) 0.0290(7) 0.0255(6) -0.0012(5) 0.0031(5) 0.0017(5)
    N5 0.0212(6) 0.0286(7) 0.0246(6) -0.0006(5) 0.0054(5) 0.0030(5)
    C1 0.0205(7) 0.0208(7) 0.0227(7) 0.0034(5) 0.0055(5) 0.0032(6)
    C2 0.0273(8) 0.0238(8) 0.0240(8) 0.0050(6) 0.0063(6) 0.0071(6)
    C3 0.0287(8) 0.0261(8) 0.0326(8) 0.0015(6) 0.0113(6) 0.0090(7)
    C4 0.0234(8) 0.0284(8) 0.0330(8) -0.0026(6) 0.0049(6) 0.0038(7)
    C5 0.0252(8) 0.0291(8) 0.0234(8) 0.0019(6) 0.0026(6) 0.0029(6)
    C6 0.0232(7) 0.0224(8) 0.0229(7) 0.0030(6) 0.0062(6) 0.0046(6)
    C7 0.0265(8) 0.0209(8) 0.0236(7) 0.0042(6) 0.0067(6) 0.0054(6)
    C8 0.0235(7) 0.0227(8) 0.0239(7) 0.0033(6) 0.0068(6) 0.0052(6)
    C9 0.0348(9) 0.0297(9) 0.0268(8) -0.0017(7) 0.0071(7) 0.0084(7)
    C10 0.0219(7) 0.0264(8) 0.0208(7) 0.0037(6) 0.0021(6) 0.0057(6)
    C11 0.0182(7) 0.0260(8) 0.0194(7) 0.0025(5) 0.0027(5) 0.0091(6)
    C12 0.0164(7) 0.0282(8) 0.0226(7) 0.0004(6) 0.0037(5) 0.0077(6)
    C13 0.0294(8) 0.0205(8) 0.0269(8) 0.0011(6) 0.0024(6) 0.0029(6)
    C14 0.0235(8) 0.0261(8) 0.0251(8) -0.0013(6) 0.0007(6) 0.0021(6)
    C15 0.0307(9) 0.0296(9) 0.0263(8) -0.0005(7) 0.0050(6) 0.0049(7)
    C16 0.0528(12) 0.0436(12) 0.0286(9) -0.0001(9) 0.0044(8) 0.0101(8)
_geom_special_details
;
 All esds (except the esd in the dihedral angle between two l.s. planes)
 are estimated using the full covariance matrix.  The cell esds are taken
 into account individually in the estimation of esds in distances, angles
 and torsion angles; correlations between esds in cell parameters are only
 used when they are defined by crystal symmetry.  An approximate (isotropic)
 treatment of cell esds is used for estimating esds involving l.s. planes.
;
loop_
    _geom_bond_atom_site_label_1
    _geom_bond_atom_site_label_2
    _geom_bond_site_symmetry_2
    _geom_bond_distance
    _geom_bond_publ_flag
    O1 C8 . 1.2292(18) ?
    N1 C7 . 1.2891(19) ?
    N1 C6 . 1.3917(19) ?
    N2 C8 . 1.3780(19) ?
    N2 C1 . 1.3951(18) ?
    N2 C10 . 1.4787(17) ?
    N3 N4 . 1.3451(17) ?
    N3 C12 . 1.3471(18) ?
    N3 C13 . 1.4690(19) ?
    N4 N5 . 1.3196(18) ?
    N5 C11 . 1.3617(18) ?
    C1 C2 . 1.401(2) ?
    C1 C6 . 1.407(2) ?
    C2 C3 . 1.382(2) ?
    C2 H2 . 0.966(18) ?
    C3 C4 . 1.393(2) ?
    C3 H3 . 1.003(19) ?
    C4 C5 . 1.377(2) ?
    C4 H4 . 0.93(2) ?
    C5 C6 . 1.401(2) ?
    C5 H5 . 0.988(18) ?
    C7 C8 . 1.482(2) ?
    C7 C9 . 1.492(2) ?
    C9 H9A . 0.97(2) ?
    C9 H9B . 0.98(2) ?
    C9 H9C . 0.96(2) ?
    C10 C11 . 1.495(2) ?
    C10 H10A . 0.986(18) ?
    C10 H10B . 0.982(18) ?
    C11 C12 . 1.368(2) ?
    C12 H12 . 0.954(19) ?
    C13 C14 . 1.517(2) ?
    C13 H13A . 0.986(18) ?
    C13 H13B . 0.98(2) ?
    C14 C15 . 1.515(2) ?
    C14 H14A . 0.996(19) ?
    C14 H14B . 0.992(18) ?
    C15 C16 . 1.522(2) ?
    C15 H15A . 0.977(19) ?
    C15 H15B . 1.005(19) ?
    C16 H16A . 1.02(2) ?
    C16 H16B . 0.96(3) ?
    C16 H16C . 0.98(3) ?
loop_
    _geom_contact_atom_site_label_1
    _geom_contact_atom_site_label_2
    _geom_contact_distance
    _geom_contact_site_symmetry_1
    _geom_contact_site_symmetry_2
    _geom_contact_publ_flag
    O1 C11 3.3134(19) . . yes
    O1 C13 3.306(2) . 2_556 yes
    O1 C14 3.193(2) . 2_556 yes
    O1 H10B 2.341(17) . . yes
    O1 H9B 2.75(2) . . yes
    O1 H9C 2.79(2) . . yes
    O1 H13A 2.696(17) . 2_656 yes
    O1 H13B 2.62(2) . 2_556 yes
    O1 H14A 2.752(18) . 2_556 yes
    N1 N2 2.8013(17) . . yes
    N2 C3 3.421(2) . 1_455 yes
    N2 N5 3.1514(17) . . yes
    N4 C15 3.364(2) . . yes
    N4 C12 3.228(2) . 1_655 yes
    N5 C2 3.343(2) . . yes
    N1 H5 2.680(18) . 2_767 yes
    N3 H15B 2.860(19) . . yes
    N4 H12 2.42(2) . 1_655 yes
    N4 H13B 2.944(19) . 2_656 yes
    N4 H15B 2.936(18) . . yes
    N4 H3 2.821(18) . 2_766 yes
    N5 H2 2.819(19) . . yes
    N5 H10B 2.733(17) . 1_655 yes
    N5 H2 2.932(18) . 2_666 yes
    N5 H10A 2.676(18) . 2_666 yes
    N5 H13B 2.93(2) . 2_656 yes
    C2 C10 3.586(2) . 1_655 yes
    C2 C11 3.559(2) . . yes
    C2 C11 3.589(2) . 2_666 yes
    C3 C10 3.431(2) . 1_655 yes
    C4 C8 3.502(2) . 1_655 yes
    C5 C8 3.491(2) . 1_655 yes
    C5 C7 3.429(2) . 1_655 yes
    C11 C13 3.589(2) . 2_656 yes
    C12 C13 3.470(2) . 2_656 yes
    C16 C16 3.577(3) . 2_555 yes
    C2 H15B 2.991(19) . 2_666 yes
    C2 H10A 2.600(17) . . yes
    C2 H10B 2.928(17) . 1_655 yes
    C3 H15B 3.055(18) . 2_666 no
    C4 H16C 3.03(3) . 2_666 no
    C7 H14A 3.081(19) . 2_656 no
    C8 H13A 2.918(18) . 2_656 yes
    C10 H2 2.608(18) . . yes
    C11 H2 2.755(19) . 2_666 yes
    C11 H13B 3.08(2) . 2_656 no
    C11 H2 3.086(19) . . no
    C12 H13A 2.973(17) . 2_656 yes
    C15 H4 3.04(2) . 2_766 no
    C15 H9B 3.08(2) . 2_656 no
    C16 H16C 3.04(2) . 2_555 no
    H2 H10A 2.07(2) . . yes
    H4 H16B 2.52(3) . 2_766 yes
    H9B H15A 2.40(3) . 2_656 yes
    H13A H15A 2.54(3) . . yes
    H14A H16A 2.46(3) . . yes
    H14B H16C 2.57(3) . . yes
    H15A H13A 2.54(3) . . yes
    H15A H9B 2.40(3) . 2_656 yes
loop_
    _geom_angle_atom_site_label_1
    _geom_angle_atom_site_label_2
    _geom_angle_atom_site_label_3
    _geom_angle_site_symmetry_1
    _geom_angle_site_symmetry_3
    _geom_angle
    _geom_angle_publ_flag
    C7 N1 C6 . . 118.81(13) ?
    C8 N2 C1 . . 121.65(12) ?
    C8 N2 C10 . . 116.29(12) ?
    C1 N2 C10 . . 122.04(12) ?
    N4 N3 C12 . . 110.55(12) ?
    N4 N3 C13 . . 120.31(12) ?
    C12 N3 C13 . . 129.14(13) ?
    N5 N4 N3 . . 107.55(11) ?
    N4 N5 C11 . . 108.38(12) ?
    N2 C1 C2 . . 122.89(13) ?
    N2 C1 C6 . . 118.01(13) ?
    C2 C1 C6 . . 119.10(14) ?
    C3 C2 C1 . . 120.11(14) ?
    C3 C2 H2 . . 120.6(11) ?
    C1 C2 H2 . . 119.3(11) ?
    C2 C3 C4 . . 120.75(15) ?
    C2 C3 H3 . . 119.2(10) ?
    C4 C3 H3 . . 120.0(10) ?
    C5 C4 C3 . . 119.81(15) ?
    C5 C4 H4 . . 119.6(12) ?
    C3 C4 H4 . . 120.6(12) ?
    C4 C5 C6 . . 120.42(14) ?
    C4 C5 H5 . . 122.2(11) ?
    C6 C5 H5 . . 117.3(11) ?
    N1 C6 C5 . . 118.15(13) ?
    N1 C6 C1 . . 122.05(13) ?
    C5 C6 C1 . . 119.80(14) ?
    N1 C7 C8 . . 123.58(14) ?
    N1 C7 C9 . . 120.01(13) ?
    C8 C7 C9 . . 116.41(13) ?
    O1 C8 N2 . . 121.86(13) ?
    O1 C8 C7 . . 122.32(14) ?
    N2 C8 C7 . . 115.82(13) ?
    C7 C9 H9A . . 111.1(12) ?
    C7 C9 H9B . . 110.3(12) ?
    H9A C9 H9B . . 109.1(17) ?
    C7 C9 H9C . . 112.1(12) ?
    H9A C9 H9C . . 109.6(16) ?
    H9B C9 H9C . . 104.4(17) ?
    N2 C10 C11 . . 112.53(12) ?
    N2 C10 H10A . . 107.5(10) ?
    C11 C10 H10A . . 111.5(10) ?
    N2 C10 H10B . . 107.9(10) ?
    C11 C10 H10B . . 108.4(10) ?
    H10A C10 H10B . . 108.9(14) ?
    N5 C11 C12 . . 108.52(13) ?
    N5 C11 C10 . . 123.12(13) ?
    C12 C11 C10 . . 128.37(13) ?
    N3 C12 C11 . . 105.01(13) ?
    N3 C12 H12 . . 121.9(11) ?
    C11 C12 H12 . . 133.1(11) ?
    N3 C13 C14 . . 112.79(13) ?
    N3 C13 H13A . . 105.8(10) ?
    C14 C13 H13A . . 112.3(10) ?
    N3 C13 H13B . . 107.0(11) ?
    C14 C13 H13B . . 111.2(11) ?
    H13A C13 H13B . . 107.3(15) ?
    C15 C14 C13 . . 114.99(13) ?
    C15 C14 H14A . . 109.5(10) ?
    C13 C14 H14A . . 107.1(10) ?
    C15 C14 H14B . . 109.1(10) ?
    C13 C14 H14B . . 109.3(10) ?
    H14A C14 H14B . . 106.5(14) ?
    C14 C15 C16 . . 111.11(14) ?
    C14 C15 H15A . . 109.0(11) ?
    C16 C15 H15A . . 110.5(11) ?
    C14 C15 H15B . . 110.4(10) ?
    C16 C15 H15B . . 108.5(10) ?
    H15A C15 H15B . . 107.3(15) ?
    C15 C16 H16A . . 110.7(12) ?
    C15 C16 H16B . . 113.1(14) ?
    H16A C16 H16B . . 106.6(17) ?
    C15 C16 H16C . . 111.0(14) ?
    H16A C16 H16C . . 105.7(18) ?
    H16B C16 H16C . . 109(2) ?
loop_
    _geom_torsion_atom_site_label_1
    _geom_torsion_atom_site_label_2
    _geom_torsion_atom_site_label_3
    _geom_torsion_atom_site_label_4
    _geom_torsion_site_symmetry_1
    _geom_torsion_site_symmetry_2
    _geom_torsion_site_symmetry_3
    _geom_torsion_site_symmetry_4
    _geom_torsion
    _geom_torsion_publ_flag
    C12 N3 N4 N5 . . . . 0.11(16) ?
    C13 N3 N4 N5 . . . . 179.17(12) ?
    N3 N4 N5 C11 . . . . 0.03(15) ?
    C8 N2 C1 C2 . . . . 178.01(13) ?
    C10 N2 C1 C2 . . . . -3.4(2) ?
    C8 N2 C1 C6 . . . . -1.0(2) ?
    C10 N2 C1 C6 . . . . 177.67(13) ?
    N2 C1 C2 C3 . . . . -179.52(13) ?
    C6 C1 C2 C3 . . . . -0.6(2) ?
    C1 C2 C3 C4 . . . . 0.7(2) ?
    C2 C3 C4 C5 . . . . -0.3(2) ?
    C3 C4 C5 C6 . . . . -0.3(2) ?
    C7 N1 C6 C5 . . . . -179.41(14) ?
    C7 N1 C6 C1 . . . . 0.5(2) ?
    C4 C5 C6 N1 . . . . -179.55(14) ?
    C4 C5 C6 C1 . . . . 0.5(2) ?
    N2 C1 C6 N1 . . . . -1.0(2) ?
    C2 C1 C6 N1 . . . . 180.00(13) ?
    N2 C1 C6 C5 . . . . 178.96(13) ?
    C2 C1 C6 C5 . . . . 0.0(2) ?
    C6 N1 C7 C8 . . . . 1.8(2) ?
    C6 N1 C7 C9 . . . . -177.94(14) ?
    C1 N2 C8 O1 . . . . -176.40(13) ?
    C10 N2 C8 O1 . . . . 4.9(2) ?
    C1 N2 C8 C7 . . . . 2.99(19) ?
    C10 N2 C8 C7 . . . . -175.71(12) ?
    N1 C7 C8 O1 . . . . 175.85(14) ?
    C9 C7 C8 O1 . . . . -4.4(2) ?
    N1 C7 C8 N2 . . . . -3.5(2) ?
    C9 C7 C8 N2 . . . . 176.18(13) ?
    C8 N2 C10 C11 . . . . -90.45(15) ?
    C1 N2 C10 C11 . . . . 90.85(16) ?
    N4 N5 C11 C12 . . . . -0.15(16) ?
    N4 N5 C11 C10 . . . . 179.35(13) ?
    N2 C10 C11 N5 . . . . -69.14(18) ?
    N2 C10 C11 C12 . . . . 110.25(16) ?
    N4 N3 C12 C11 . . . . -0.20(15) ?
    C13 N3 C12 C11 . . . . -179.15(13) ?
    N5 C11 C12 N3 . . . . 0.22(16) ?
    C10 C11 C12 N3 . . . . -179.25(13) ?
    N4 N3 C13 C14 . . . . -95.26(16) ?
    C12 N3 C13 C14 . . . . 83.59(19) ?
    N3 C13 C14 C15 . . . . 63.83(18) ?
    C13 C14 C15 C16 . . . . 171.75(15) ?
loop_
    _geom_hbond_atom_site_label_D
    _geom_hbond_atom_site_label_H
    _geom_hbond_atom_site_label_A
    _geom_hbond_site_symmetry_A
    _geom_hbond_distance_DH
    _geom_hbond_distance_HA
    _geom_hbond_distance_DA
    _geom_hbond_angle_DHA
    _geom_hbond_publ_flag
    C12 H12 N4 1_455 0.954(19) 2.419(19) 3.2282(19) 142.4(15) yes
    C2 H2 Cg1 2_666 0.966(18) 2.986(19) 3.6420(10)
                                                 126.3(14) yes
_shelx_space_group_comment
;
The symmetry employed for this shelxl refinement is uniquely defined
by the following loop, which should always be used as a source of
symmetry information in preference to the above space-group names.
They are only intended as comments.
;
_shelx_estimated_absorpt_T_min     0.842
_shelx_estimated_absorpt_T_max     0.984
_iucr_refine_instructions_details
;
TITL JTM927_0m_a.res in P2(1)/c
    JTM927_0m_a.res
    created by SHELXL-2018/1 at 12:22:04 on 05-Apr-2018
REM Old TITL JTM927_0m in P2(1)/c
REM SHELXT solution in P2(1)/c
REM R1 0.111,  Rweak 0.002,  Alpha 0.017,  Orientation as input
REM Formula found by SHELXT:  C20 N4 O3
CELL  0.71073  11.5244   8.6312  17.9845   90.000   94.134   90.000
ZERR    4.000   0.0005   0.0004   0.0008    0.000    0.001    0.000
LATT  1
SYMM -X, 1/2+Y, 1/2-Z
SFAC C H N O
UNIT 84 80 16 8
TEMP -173
SIZE 0.221 0.391 0.397
L.S. 5
BOND $H
LIST 4
FMAP 2
PLAN 5
HTAB C5 O2
EQIV $1 -x, -y+1, -z+1
HTAB C10 O1_$1
EQIV $2 -x, y+1/2, -z+1/2
HTAB C10 O2_$2
HTAB C13 O1
CONF
ACTA 58
WGHT    0.073100    0.248000
FVAR       0.45837
O1    4    0.149886    0.483097    0.437166    11.00000    0.02388    0.01660 =
         0.01874    0.00376    0.00450    0.00396
O2    4    0.232034    0.332290    0.136395    11.00000    0.01699    0.01727 =
         0.01713    0.00043   -0.00191    0.00211
N1    3    0.155087    0.533408    0.309793    11.00000    0.01632    0.01113 =
         0.01533   -0.00047    0.00219    0.00120
N2    3    0.141714    0.732605    0.386462    11.00000    0.01804    0.01211 =
         0.01432   -0.00080    0.00214    0.00105
N3    3    0.264164    0.315862    0.265644    11.00000    0.01244    0.01332 =
         0.01457   -0.00096    0.00039    0.00222
N4    3    0.397894    0.217970    0.196359    11.00000    0.01341    0.01574 =
         0.01490   -0.00038    0.00157    0.00264
C1    1    0.141673    0.792631    0.314327    11.00000    0.01142    0.01385 =
         0.01559   -0.00061    0.00060   -0.00042
C2    1    0.134526    0.943528    0.288078    11.00000    0.01567    0.01319 =
         0.01983   -0.00139    0.00036   -0.00153
H2    2    0.127690    1.029786    0.323448    11.00000    0.02034
C3    1    0.134268    0.964529    0.211012    11.00000    0.01707    0.01454 =
         0.02060    0.00241   -0.00020   -0.00300
H3    2    0.127416    1.068640    0.188827    11.00000    0.02118
C4    1    0.142459    0.839167    0.162804    11.00000    0.01732    0.01867 =
         0.01691    0.00216    0.00010   -0.00255
H4    2    0.144313    0.857321    0.109110    11.00000    0.02098
C5    1    0.150413    0.686806    0.189466    11.00000    0.01581    0.01627 =
         0.01619   -0.00157    0.00081   -0.00057
H5    2    0.156791    0.597831    0.158795    11.00000    0.02401
C6    1    0.149478    0.666522    0.265754    11.00000    0.01110    0.01160 =
         0.01752   -0.00035    0.00072   -0.00004
C7    1    0.148602    0.572433    0.384585    11.00000    0.01288    0.01423 =
         0.01695   -0.00049    0.00237    0.00158
C8    1    0.125212    0.819668    0.453090    11.00000    0.01777    0.01586 =
         0.01377   -0.00126    0.00078    0.00518
C9    1    0.205739    0.922035    0.476372    11.00000    0.02038    0.02021 =
         0.02134   -0.00489    0.00066    0.00156
H9A   2    0.275710    0.936644    0.450605    11.00000    0.02690
H9B   2    0.194025    0.991056    0.518586    11.00000    0.02676
C10   1    0.012760    0.787480    0.486532    11.00000    0.01734    0.02374 =
         0.01808   -0.00172    0.00312    0.00286
H10A  2    0.007545    0.677714    0.501168    11.00000    0.02930
H10B  2   -0.054062    0.811355    0.449927    11.00000    0.02621
H10C  2    0.007322    0.851539    0.532570    11.00000    0.02732
C11   1    0.152345    0.374762    0.284446    11.00000    0.01143    0.01157 =
         0.02058   -0.00202    0.00182    0.00038
H11A  2    0.099377    0.366540    0.239626    11.00000    0.01586
H11B  2    0.124303    0.311028    0.324700    11.00000    0.01766
C12   1    0.351535    0.253866    0.314835    11.00000    0.01343    0.01068 =
         0.01677    0.00003   -0.00030    0.00023
C13   1    0.361584    0.244506    0.391869    11.00000    0.01899    0.01457 =
         0.01668   -0.00167    0.00112    0.00058
H13   2    0.303203    0.287013    0.421501    11.00000    0.02226
C14   1    0.460415    0.169422    0.424362    11.00000    0.02369    0.01799 =
         0.01752    0.00038   -0.00302    0.00069
H14   2    0.468340    0.161628    0.479448    11.00000    0.02667
C15   1    0.544732    0.108178    0.380654    11.00000    0.01924    0.01979 =
         0.02262    0.00150   -0.00393    0.00387
H15   2    0.612918    0.059098    0.403666    11.00000    0.03059
C16   1    0.534387    0.119421    0.303047    11.00000    0.01529    0.01864 =
         0.02184    0.00022    0.00096    0.00351
H16   2    0.592773    0.079188    0.272948    11.00000    0.02781
C17   1    0.436171    0.192908    0.270991    11.00000    0.01421    0.01290 =
         0.01601   -0.00026    0.00029   -0.00021
C18   1    0.291281    0.292718    0.192407    11.00000    0.01334    0.01080 =
         0.01621   -0.00107    0.00123   -0.00080
C19   1    0.453692    0.162770    0.132702    11.00000    0.01812    0.01573 =
         0.01626    0.00078    0.00439    0.00268
C20   1    0.382478    0.054385    0.082983    11.00000    0.02346    0.02557 =
         0.02306   -0.00834    0.00702   -0.00213
H20A  2    0.424949    0.026200    0.038854    11.00000    0.03973
H20B  2    0.369267   -0.042897    0.111182    11.00000    0.03356
H20C  2    0.306834    0.095944    0.066116    11.00000    0.03266
C21   1    0.563033    0.203426    0.124503    11.00000    0.01796    0.02922 =
         0.02303    0.00114    0.00532    0.00109
H21A  2    0.603881    0.275433    0.158850    11.00000    0.02818
H21B  2    0.604522    0.160202    0.082656    11.00000    0.02980
HKLF 4
REM  JTM927_0m_a.res in P2(1)/c
REM R1 =  0.0394 for    4269 Fo > 4sig(Fo)  and  0.0444 for all    4912 data
REM    324 parameters refined using      0 restraints
END
WGHT      0.0731      0.2480
REM Highest difference peak  0.465,  deepest hole -0.180,  1-sigma level  0.054
Q1    1   0.1454  0.7306  0.2866  11.00000  0.05    0.47
Q2    1   0.3954  0.2227  0.2947  11.00000  0.05    0.43
Q3    1   0.1505  0.9022  0.1888  11.00000  0.05    0.41
Q4    1   0.2757  0.3185  0.2285  11.00000  0.05    0.41
Q5    1   0.1344  0.9546  0.2509  11.00000  0.05    0.39
;
data_global
_journal_date_recd_electronic     2018-10-25
_journal_date_accepted     2018-11-09
_journal_name_full     'Acta Crystallographica, Section E'
_journal_year     2018
_journal_volume     74
_journal_issue     12
_journal_page_first     1815
_journal_page_last     1820
_journal_paper_category     GO
_journal_paper_doi     10.1107/S205698901801589X
_journal_coeditor_code     XU5949
_publ_contact_author
;
Dr. Nadeem Abad,
Laboratoire de Chimie Organique H\'et\'erocyclique URAC 21
P\^ole de Comp\'etence Pharmacochimie
Av. Ibn Battouta, BP 1014
Facult\'e des Sciences
Universit\'e Mohammed V
Rabat
Morocco
;
_publ_contact_author_email     'nadeemabad2018@gmail.com'
_publ_contact_author_fax     ?
_publ_contact_author_phone     ?
_publ_section_title
;\
Crystal structure and Hirshfeld surface analysis of
1-[(1-butyl-1<i>H</i>-1,2,3-triazol-4-yl)methyl]-\
3-methylquinoxalin-2(1<i>H</i>)-one
;
loop_
    _publ_author_name
    _publ_author_footnote
    _publ_author_address
    'Abad, Nadeem' .
;
Laboratoire de Chimie Organique H\'et\'erocyclique URAC 21
P\^ole de Comp\'etence Pharmacochimie
Av. Ibn Battouta, BP 1014
Facult\'e des Sciences
Universit\'e Mohammed V
Rabat
Morocco
;
    'Ramli, Youssef' .
;
Laboratory of Medicinal Chemistry
Faculty of Medicine and Pharmacy
Mohammed V University
Rabat
Morocco
;
    'H\"okelek, Tuncer' .
;
Department of Physics
Hacettepe University
06800 Beytepe
Ankara
Turkey
;
    'Sebbar, Nada Kheira' .
;
Laboratoire de Chimie Bioorganique Appliqu\'ee
Facult\'e des Sciences
Universit\'e Ibn Zohr
Agadir
Morocco
;
    'Mague, Joel T.' .
;
Department of Chemistry
Tulane University
New Orleans, LA 70118
USA
;
    'Essassi, El Mokhtar' .
;
Laboratoire de Chimie Organique H\'et\'erocyclique URAC 21
P\^ole de Comp\'etence Pharmacochimie
Av. Ibn Battouta, BP 1014
Facult\'e des Sciences
Universit\'e Mohammed V
Rabat
Morocco
;
_publ_section_synopsis
;
The title compound is built up from a planar quinoxalinone ring system linked
through a methylene bridge to a 1,2,3-triazole ring, which is inclined by
67.09(4)\% to the quinoxalinone ring plane.
;
