# Supplementary material for: Crystal structure and Hirshfeld surface analysis of 1-[(1-butyl-1H-1,2,3-triazol-4-yl)meth­yl]-3-methyl­quinoxalin-2(1H)-one
Source: Acta Crystallogr E Crystallogr Commun. 2018 Nov 20;74(Pt 12):1815–20. doi: 10.1107/S205698901801589X (PMC6281099; doi:10.1107/S205698901801589X)
Supplement: Supplementary file 2 [file e-74-01815-Isup2.hkl]

#
# h,k,l, Fc-squared, Fo-squared, sigma(Fo-squared) and status flag
#
data_I
_shelx_title ' JTM1001_0m_a.res in P-1'
_shelx_refln_list_code          4
_shelx_F_calc_maximum      133.13
_exptl_crystal_F_000       316.00
_reflns_d_resolution_high  0.8100
 
loop_
 _symmetry_equiv_pos_as_xyz
 'x, y, z'
 '-x, -y, -z'
 
_cell_length_a     5.3265
_cell_length_b     9.9946
_cell_length_c    14.5414
_cell_angle_alpha 103.054
_cell_angle_beta  100.039
_cell_angle_gamma  93.108
 
_shelx_F_squared_multiplier     1.000
 
loop_
 _refln_index_h
 _refln_index_k
 _refln_index_l
 _refln_F_squared_calc
 _refln_F_squared_meas
 _refln_F_squared_sigma
 _refln_observed_status
   1   0   0     3136.47     3352.38    186.81 o
   3   0   0      801.24      864.18     26.51 o
   4   0   0      124.44      127.93      5.00 o
   5   0   0       37.82       42.83      2.40 o
   6   0   0        4.32        2.13      1.34 o
  -6   1   0      339.32      344.16      7.88 o
  -5   1   0       85.64       79.09      3.65 o
  -4   1   0      126.25      127.36      4.98 o
  -3   1   0       11.76       16.13      3.62 o
  -1   1   0      366.80      337.65     11.75 o
   0   1   0     1317.42     1366.72     39.69 o
   1   1   0     2210.25     2108.32     43.11 o
   2   1   0       39.30       51.60      1.81 o
   3   1   0       50.42       54.32      4.07 o
   4   1   0       38.98       44.13      3.25 o
   5   1   0        5.53        4.32      2.19 o
   6   1   0       20.46       21.11      2.41 o
  -6   2   0        3.48        3.68      0.86 o
  -5   2   0       33.90       33.03      2.75 o
  -4   2   0      282.21      298.16      8.10 o
  -3   2   0       56.56       57.19      4.38 o
  -1   2   0      456.47      439.85     12.74 o
   0   2   0      345.11      300.15      6.29 o
   1   2   0       12.71       14.87      0.58 o
   2   2   0      504.83      547.81     16.03 o
   3   2   0        9.03        6.63      2.11 o
   4   2   0      120.66      119.69      3.12 o
   5   2   0        3.49        1.36      1.36 o
   6   2   0       22.43       27.29      2.41 o
  -6   3   0        1.41        0.98      0.94 o
  -5   3   0       91.60       96.02      3.77 o
  -4   3   0      235.75      254.92      7.20 o
  -3   3   0       42.87       46.29      2.57 o
  -2   3   0        0.23        0.03      0.25 o
  -1   3   0       53.40       48.62      1.81 o
   0   3   0     1313.87     1202.45     34.85 o
   1   3   0       50.71       52.83      1.96 o
   2   3   0      925.49     1032.91     30.16 o
   3   3   0        3.54        4.33      1.06 o
   4   3   0       19.60       17.36      2.08 o
   6   3   0        1.15       -0.60      1.06 o
  -6   4   0        0.21       -0.54      0.57 o
  -5   4   0       41.50       44.38      2.69 o
  -4   4   0        3.14        0.47      1.50 o
  -3   4   0       97.45      100.38      3.42 o
  -2   4   0     1728.03     1763.96     29.59 o
  -1   4   0        5.94        4.43      0.72 o
   0   4   0        0.05       -0.38      0.42 o
   1   4   0        1.63        0.95      0.68 o
   3   4   0       79.50       76.86      2.67 o
   4   4   0      150.19      138.32      3.81 o
   5   4   0       42.11       39.37      3.32 o
  -6   5   0        5.29        4.74      0.79 o
  -5   5   0       30.51       31.54      3.47 o
  -4   5   0       50.17       49.22      2.87 o
  -3   5   0       26.84       30.63      2.02 o
  -2   5   0      229.07      230.47      5.56 o
  -1   5   0      140.68      137.87      2.90 o
   0   5   0       29.24       27.30      2.41 o
   1   5   0        1.80        1.96      1.21 o
   2   5   0      168.95      180.80      5.29 o
   3   5   0       44.11       43.05      2.27 o
   4   5   0      220.52      216.01      5.01 o
   5   5   0        1.53        2.26      1.36 o
  -5   6   0       14.95       13.77      2.19 o
  -4   6   0       27.87       29.85      3.17 o
  -3   6   0       16.06       14.21      1.84 o
  -2   6   0      106.92      117.58      7.00 o
  -1   6   0        1.60        0.24      1.36 o
   0   6   0        0.58        1.06      1.06 o
   1   6   0       24.10       23.08      4.12 o
   2   6   0       41.15       35.83      3.47 o
   3   6   0       47.32       46.21      2.73 o
   4   6   0        0.00        0.36      1.12 o
  -5   7   0       32.57       31.24      1.71 o
  -4   7   0        0.00       -0.90      0.90 o
  -3   7   0       48.25       47.14      5.88 o
  -2   7   0        0.03        3.59      1.12 o
  -1   7   0      208.01      205.31      7.11 o
   0   7   0       69.15       66.35      2.77 o
   1   7   0       76.29       72.99      3.47 o
   2   7   0       58.60       56.26      3.01 o
   3   7   0      196.10      193.81      4.68 o
   4   7   0       16.80       14.18      1.44 o
  -5   8   0        2.28        2.94      0.78 o
  -4   8   0       28.21       28.38      1.89 o
  -3   8   0      111.97      115.13      4.05 o
  -2   8   0       72.27       79.66      4.38 o
  -1   8   0       80.33       88.85      3.35 o
   0   8   0       60.37       58.26      2.67 o
   1   8   0       15.10       11.87      1.76 o
   2   8   0       27.63       30.76      3.47 o
   3   8   0       24.37       23.63      2.48 o
   4   8   0        1.99        2.09      0.82 o
  -4   9   0       20.74       21.41      2.41 o
  -3   9   0       29.74       18.10      3.92 o
  -2   9   0      108.98      102.51      5.28 o
  -1   9   0       20.06       23.53      2.32 o
   0   9   0      101.52      103.35      3.63 o
   1   9   0       60.43       61.07      4.30 o
   2   9   0       10.85       10.55      2.11 o
   3   9   0       33.05       32.31      1.84 o
  -2  10   0        0.19       -2.26      2.56 o
  -1  10   0       96.85       95.70      5.13 o
   0  10   0        3.79        2.82      1.88 o
   1  10   0        0.36       -0.30      1.21 o
   2  10   0        0.03        0.35      0.81 o
   3  10   0       17.69       17.94      1.51 o
   0  11   0       22.66       23.52      2.56 o
   1  11   0        2.58        3.62      1.06 o
   2  11   0        2.47        2.11      0.90 o
  -1 -11   1      180.19      175.17      6.20 o
   0 -11   1       27.19       31.52      2.56 o
  -3 -10   1       10.43       12.51      1.51 o
  -2 -10   1       16.83       17.67      1.55 o
  -1 -10   1      442.96      486.47     15.49 o
   0 -10   1      103.57       96.80      3.58 o
   1 -10   1       95.59       87.85      3.41 o
  -3  -9   1       16.46       15.66      2.60 o
  -2  -9   1        5.03        6.68      1.67 o
  -1  -9   1      116.98      121.40      5.44 o
   0  -9   1        3.80        3.62      1.16 o
   1  -9   1        6.87       11.91      3.32 o
   2  -9   1       20.04       18.85      4.07 o
   4  -9   1       19.15       19.15      5.96 o
  -4  -8   1       16.27       13.07      1.45 o
  -3  -8   1       23.26       19.41      2.10 o
  -2  -8   1        0.00        1.24      3.24 o
  -1  -8   1       18.83       20.89      1.84 o
   0  -8   1       47.23       51.37      2.56 o
   1  -8   1        1.41        3.06      1.28 o
   2  -8   1       10.02        4.52      1.96 o
   3  -8   1       28.97       35.95      3.02 o
   4  -8   1        0.37        0.32      0.84 o
   5  -8   1        6.97        5.63      1.51 o
  -4  -7   1        0.04        1.70      0.86 o
  -3  -7   1       77.09       79.44      2.73 o
  -2  -7   1      234.94      230.34      6.42 o
  -1  -7   1        0.04        0.30      0.82 o
   0  -7   1        8.66       10.67      1.69 o
   1  -7   1      423.89      424.26     16.33 o
   2  -7   1      114.49      120.74      3.90 o
   3  -7   1       51.51       52.86      3.92 o
   4  -7   1        3.16        2.42      1.21 o
   5  -7   1       56.42       57.28      3.24 o
  -5  -6   1        0.24        0.90      1.96 o
  -4  -6   1        0.93        0.85      1.23 o
  -3  -6   1      203.19      204.58      4.82 o
  -2  -6   1      144.56      146.98      4.68 o
  -1  -6   1        0.02        1.51      0.87 o
   0  -6   1        7.38        6.78      1.36 o
   1  -6   1       25.74       28.13      2.02 o
   2  -6   1       23.37       18.72      2.02 o
   3  -6   1        0.56       -0.18      1.18 o
   4  -6   1       43.32       47.60      4.00 o
   5  -6   1        0.56        1.46      0.94 o
  -5  -5   1        7.52       10.10      2.56 o
  -4  -5   1        4.66        2.21      0.99 o
  -3  -5   1        5.82       11.31      3.62 o
  -2  -5   1      324.49      310.22      7.76 o
  -1  -5   1      234.46      243.11      8.48 o
   0  -5   1      121.83      118.47      3.20 o
   1  -5   1      109.26      118.38      2.58 o
   2  -5   1       29.34       28.71      2.41 o
   3  -5   1        2.17        2.55      1.16 o
   4  -5   1        1.10        2.04      3.25 o
   5  -5   1      143.33      141.43      4.49 o
   6  -5   1       18.98       22.13      1.30 o
  -5  -4   1        1.70        0.15      1.36 o
  -4  -4   1        0.09        0.42      1.14 o
  -3  -4   1       15.54       17.52      1.94 o
  -2  -4   1       18.89       14.63      1.96 o
  -1  -4   1      132.23      125.33      3.25 o
   0  -4   1       56.79       52.99      2.11 o
   1  -4   1        0.16        0.30      0.32 o
   2  -4   1       29.20       26.39      2.49 o
   3  -4   1       16.03       18.78      1.90 o
   4  -4   1       17.10       14.67      2.82 o
   5  -4   1       34.50       36.16      4.68 o
   6  -4   1       24.02       25.07      2.79 o
  -6  -3   1        6.38        5.73      1.51 o
  -5  -3   1        0.82       -1.06      1.51 o
  -4  -3   1        6.85        8.86      1.98 o
  -3  -3   1       42.58       34.36      2.14 o
  -2  -3   1      373.07      367.91      7.90 o
  -1  -3   1      378.35      387.09     11.59 o
   0  -3   1      842.66      866.17     25.32 o
   1  -3   1      590.02      609.65     14.28 o
   2  -3   1       89.30       90.07      2.57 o
   3  -3   1       22.27       21.13      2.88 o
   4  -3   1        0.42       -0.65      0.98 o
   5  -3   1        0.39        1.64      2.79 o
   6  -3   1        5.91        5.09      1.86 o
  -6  -2   1        0.87       -0.15      1.21 o
  -5  -2   1        0.02        1.81      1.51 o
  -4  -2   1      179.32      188.74      5.61 o
  -3  -2   1      144.00      147.21      6.35 o
  -2  -2   1       46.84       49.15      1.33 o
  -1  -2   1        4.61        5.58      0.60 o
   1  -2   1    11305.44    11641.54    334.93 o
   3  -2   1      152.87      146.03      6.35 o
   4  -2   1       27.33       34.19      3.16 o
   5  -2   1        4.71        5.37      2.49 o
   6  -2   1        9.12        8.25      1.19 o
  -6  -1   1       86.24       81.07      4.08 o
  -5  -1   1      272.97      271.20      8.48 o
  -4  -1   1        3.37        1.25      2.64 o
  -3  -1   1      210.18      232.34      8.78 o
  -2  -1   1        8.92        6.48      0.36 o
  -1  -1   1     2424.11     2257.69     70.44 o
   0  -1   1      891.46      787.78     19.52 o
   1  -1   1       10.29       11.91      0.43 o
   4  -1   1      192.37      181.55      5.88 o
   5  -1   1       70.46       70.44      7.39 o
   6  -1   1       25.62       27.22      2.26 o
  -6   0   1      204.23      189.91      7.11 o
  -5   0   1        3.35        2.38      1.11 o
  -4   0   1       64.53       77.75      3.30 o
  -3   0   1      790.89      794.47     24.52 o
   0   0   1      987.79      963.87     27.99 o
   1   0   1      255.98      236.67      7.33 o
   2   0   1      253.60      270.33      5.58 o
   4   0   1      193.58      178.75      6.43 o
   5   0   1       89.37       93.71      3.25 o
   6   0   1       24.65       28.80      2.34 o
  -6   1   1        2.39        2.18      0.94 o
  -5   1   1       64.89       70.09      3.18 o
  -4   1   1        8.65       11.02      2.80 o
  -3   1   1      131.10      135.56      6.05 o
  -1   1   1       31.63       33.83      1.74 o
   0   1   1       20.25       19.17      0.53 o
   1   1   1     1216.40     1033.20     21.06 o
   2   1   1       68.29       78.11      3.99 o
   3   1   1      480.74      525.54     17.19 o
   4   1   1       20.45       24.82      3.35 o
   5   1   1       86.31       84.81      3.36 o
   6   1   1        3.98        1.66      1.36 o
  -6   2   1       16.70       18.76      1.47 o
  -5   2   1       11.95       15.99      2.29 o
  -4   2   1      217.80      235.53      5.45 o
  -3   2   1        0.83       -0.15      1.66 o
  -1   2   1    17722.87    22720.68    656.84 o
   0   2   1       19.26       23.77      0.75 o
   1   2   1      791.95      774.86     21.28 o
   2   2   1        0.07        1.01      0.36 o
   3   2   1       11.06        9.69      1.71 o
   4   2   1       18.36       18.29      2.12 o
   5   2   1      382.11      379.68     13.20 o
   6   2   1        9.48        9.35      2.86 o
  -6   3   1        8.01        6.59      1.12 o
  -5   3   1       49.16       52.66      4.90 o
  -4   3   1        0.04        0.75      1.36 o
  -3   3   1       15.33       18.15      2.50 o
  -2   3   1       63.87       64.13      1.96 o
  -1   3   1     3823.92     3713.47    107.64 o
   0   3   1        5.30        4.31      0.43 o
   1   3   1      189.86      180.96      4.92 o
   2   3   1      238.81      231.03      7.42 o
   3   3   1       83.24       93.23      2.96 o
   4   3   1      163.76      167.27      4.31 o
   5   3   1      169.72      166.58      7.11 o
  -6   4   1        0.43       -0.32      0.64 o
  -5   4   1       25.56       25.89      2.86 o
  -4   4   1      300.89      313.43      8.29 o
  -3   4   1       56.27       58.30      3.04 o
  -2   4   1     1760.27     1754.74     29.44 o
  -1   4   1     1131.47     1163.36     24.11 o
   0   4   1       39.43       39.69      1.17 o
   1   4   1     1044.58     1060.40     22.11 o
   2   4   1        1.08        2.26      1.81 o
   3   4   1       98.10       93.45      3.38 o
   4   4   1        0.02       -0.08      1.47 o
   5   4   1       34.33       42.19      2.79 o
  -6   5   1        0.03        0.33      1.06 o
  -5   5   1       13.07       10.57      2.34 o
  -4   5   1       21.17       19.49      2.29 o
  -3   5   1       30.97       28.76      1.81 o
  -2   5   1      763.28      753.02     16.22 o
  -1   5   1       62.97       56.60      3.02 o
   0   5   1      148.33      166.93      6.20 o
   2   5   1        2.95        4.40      1.96 o
   3   5   1      101.02       92.98      3.13 o
   4   5   1      118.29      115.49      3.39 o
   5   5   1       18.75       16.12      1.86 o
  -5   6   1       30.47       29.30      2.19 o
  -4   6   1        6.26        7.05      2.19 o
  -3   6   1      251.54      272.96      5.89 o
  -2   6   1        0.77        3.01      2.20 o
  -1   6   1        0.09        0.75      1.06 o
   0   6   1        0.23       -0.86      0.86 o
   1   6   1      139.88      156.34      6.35 o
   2   6   1        8.60       14.08      1.99 o
   3   6   1      246.70      232.94      5.31 o
   4   6   1       45.05       37.90      2.32 o
   5   6   1        8.07       14.77      2.71 o
  -5   7   1        5.04        6.38      1.96 o
  -4   7   1        7.98       11.13      1.88 o
  -3   7   1      188.63      198.59      5.81 o
  -2   7   1       10.96       15.20      1.92 o
  -1   7   1       63.70       69.86      3.92 o
   0   7   1      218.38      237.98      6.10 o
   1   7   1       35.79       36.86      2.29 o
   2   7   1       16.14       17.47      4.37 o
   3   7   1       26.33       23.91      1.91 o
   4   7   1       17.08       15.23      1.96 o
  -5   8   1        0.10        0.05      0.67 o
  -4   8   1        2.91        3.17      1.96 o
  -3   8   1        0.51       -0.43      1.00 o
  -2   8   1       29.31       25.83      2.17 o
  -1   8   1       13.53        8.22      1.80 o
   0   8   1      111.72      105.61      7.93 o
   1   8   1       12.25       13.35      3.24 o
   2   8   1       26.58       24.73      2.71 o
   3   8   1        5.22        5.17      1.89 o
   4   8   1       17.27       18.85      1.66 o
  -4   9   1       71.46       60.08      3.02 o
  -3   9   1        6.92       12.06      2.26 o
  -2   9   1       36.37       31.22      3.32 o
  -1   9   1        4.91        4.37      1.51 o
   0   9   1      122.51      128.89      7.78 o
   1   9   1        2.11        1.96      1.01 o
   2   9   1        3.66        4.22      1.21 o
   3   9   1        0.66        2.26      2.41 o
  -2  10   1        5.98        5.43      2.26 o
  -1  10   1        0.21        0.90      1.81 o
   0  10   1       19.82       18.41      1.92 o
   1  10   1        3.61        7.08      2.11 o
   2  10   1       85.94       93.42      3.08 o
  -1  11   1        0.02        1.36      1.96 o
   1  11   1        1.41        2.71      1.06 o
  -2 -11   2        2.15        3.62      0.90 o
  -1 -11   2      209.38      207.79      7.26 o
   0 -11   2      153.11      158.40      5.90 o
   1 -11   2        1.93        3.47      1.96 o
  -3 -10   2        5.74        1.21      2.41 o
  -2 -10   2       18.37       18.33      1.76 o
  -1 -10   2       15.29       16.73      2.26 o
   0 -10   2      163.05      177.43      6.80 o
   1 -10   2       19.86       15.39      4.00 o
  -4  -9   2        0.10        0.90      0.90 o
  -3  -9   2       26.31       25.09      1.74 o
  -2  -9   2        9.36       12.96      2.11 o
  -1  -9   2      102.01      104.10      3.94 o
   0  -9   2       16.70       13.68      4.00 o
   1  -9   2       47.30       49.70      2.81 o
   4  -9   2      115.38      107.25      5.74 o
  -4  -8   2        3.68        4.30      1.01 o
  -3  -8   2       13.75       16.93      2.94 o
  -2  -8   2      827.07      853.15     19.00 o
  -1  -8   2      117.94      111.99      3.35 o
   0  -8   2        1.15        1.95      1.05 o
   1  -8   2        0.11        1.38      1.17 o
   3  -8   2        8.26        8.66      5.05 o
   4  -8   2       78.91       72.41      2.83 o
   5  -8   2       19.78       16.54      1.88 o
  -5  -7   2        2.07        2.71      1.36 o
  -4  -7   2       28.55       29.99      1.92 o
  -3  -7   2      301.51      301.88     10.00 o
  -2  -7   2      289.35      282.59      7.46 o
  -1  -7   2      288.11      283.21      6.04 o
   0  -7   2      219.90      217.63      4.98 o
   1  -7   2       33.06       32.60      3.88 o
   2  -7   2      223.22      207.34      7.01 o
   3  -7   2        7.48        7.25      2.31 o
   4  -7   2      116.18      113.10      3.97 o
   5  -7   2       89.27       83.60      2.79 o
  -5  -6   2       13.29       11.16      2.71 o
  -4  -6   2       58.97       57.12      2.39 o
  -3  -6   2        0.00        0.96      1.00 o
  -2  -6   2       73.86       76.55      3.37 o
  -1  -6   2      181.84      176.80      4.22 o
   0  -6   2      144.95      144.78      8.16 o
   1  -6   2        0.92        5.16      1.96 o
   2  -6   2        6.23        8.55      1.66 o
   3  -6   2       13.97       14.24      2.22 o
   4  -6   2        1.59        0.52      1.12 o
   5  -6   2        0.08       -0.15      1.05 o
  -5  -5   2       27.22       28.76      2.85 o
  -4  -5   2       16.55       19.04      2.23 o
  -3  -5   2      151.57      161.27      4.90 o
  -2  -5   2        0.99        5.05      4.60 o
  -1  -5   2      274.31      293.45      6.86 o
   0  -5   2      138.87      146.22      4.16 o
   1  -5   2       54.59       56.00      1.71 o
   2  -5   2        4.76        7.08      1.66 o
   3  -5   2       19.64       15.66      1.92 o
   4  -5   2        9.91       10.10      1.74 o
   5  -5   2        4.21        2.85      1.06 o
  -6  -4   2        0.01        1.06      1.06 o
  -5  -4   2       24.30       27.40      2.62 o
  -4  -4   2      143.72      141.63      3.91 o
  -3  -4   2       23.26       23.61      1.93 o
  -2  -4   2       21.50       22.01      1.70 o
  -1  -4   2      181.24      188.75      3.63 o
   0  -4   2       44.92       38.79      1.74 o
   1  -4   2      115.77      107.99      2.72 o
   2  -4   2      177.21      156.73      5.67 o
   3  -4   2       98.13       89.43      3.08 o
   4  -4   2       22.12       19.00      3.27 o
   5  -4   2        0.21       -0.80      2.19 o
   6  -4   2        8.75       11.52      2.23 o
  -6  -3   2       10.81       11.61      2.26 o
  -5  -3   2       74.79       78.01      3.66 o
  -4  -3   2       14.58       11.64      1.74 o
  -3  -3   2       33.67       32.69      2.49 o
  -2  -3   2        6.46        9.70      0.90 o
  -1  -3   2      757.85      771.86     16.08 o
   0  -3   2       85.41       76.94      2.72 o
   1  -3   2       71.68       66.77      2.42 o
   2  -3   2       26.15       28.13      1.07 o
   3  -3   2      164.33      148.52      5.79 o
   4  -3   2        4.43        5.01      1.68 o
   5  -3   2       39.80       36.94      2.60 o
   6  -3   2        5.79        7.66      1.17 o
  -6  -2   2       10.17        7.84      2.41 o
  -5  -2   2       91.21       91.26      4.03 o
  -4  -2   2      113.38      123.43      5.66 o
  -3  -2   2      368.69      389.72     13.36 o
  -2  -2   2       25.55       26.84      0.85 o
  -1  -2   2      767.73      713.48     20.79 o
   0  -2   2     2441.42     2360.82     68.37 o
   1  -2   2      654.76      627.53     12.93 o
   2  -2   2        7.51        9.80      0.75 o
   3  -2   2       81.51       83.05      3.82 o
   4  -2   2       30.38       24.51      2.93 o
   5  -2   2       18.83       19.43      3.32 o
   6  -2   2       30.69       29.56      1.63 o
  -6  -1   2        7.70        4.67      1.51 o
  -5  -1   2       94.10       91.73      3.28 o
  -4  -1   2        0.00        0.27      1.20 o
  -3  -1   2       15.99       15.83      2.86 o
  -2  -1   2      168.80      191.29      4.01 o
  -1  -1   2      427.91      409.21     11.99 o
   0  -1   2      500.74      453.70     13.64 o
   1  -1   2      544.30      507.10     18.81 o
   2  -1   2       52.07       54.83      1.33 o
   3  -1   2       94.72       74.79      7.32 o
   4  -1   2        5.21        6.14      3.09 o
   5  -1   2       36.51       38.55      2.94 o
   6  -1   2        2.44        0.59      0.86 o
  -6   0   2        7.34        4.97      1.66 o
  -5   0   2        8.90        9.89      1.34 o
  -4   0   2        3.43        3.88      1.57 o
  -3   0   2       82.25       72.62      3.93 o
  -1   0   2      111.57      111.25      2.36 o
   0   0   2     1289.79     1146.16     33.12 o
   1   0   2     1346.84     1276.04     39.85 o
   2   0   2        5.68        3.72      0.50 o
   3   0   2      392.93      356.73      8.53 o
   4   0   2      104.53      109.17      4.77 o
   5   0   2       15.62       12.97      3.17 o
   6   0   2       13.15        8.39      1.33 o
  -6   1   2        7.83        6.61      1.13 o
  -5   1   2       66.95       77.26      2.86 o
  -4   1   2       37.46       37.97      2.47 o
  -3   1   2       30.28       37.25      3.32 o
  -1   1   2     1238.36     1173.10     34.46 o
   0   1   2      965.32      782.94     16.04 o
   1   1   2        6.62        6.48      0.60 o
   2   1   2      641.81      658.39     13.64 o
   3   1   2      200.08      186.62      5.45 o
   4   1   2       14.67       10.50      2.12 o
   5   1   2       72.05       79.37      4.75 o
   6   1   2       16.03       14.17      2.11 o
  -6   2   2        8.69       10.51      1.41 o
  -5   2   2        3.05        3.98      1.11 o
  -4   2   2        5.27        5.01      1.93 o
  -3   2   2      612.00      641.79     20.14 o
  -2   2   2       28.12       32.55      1.73 o
  -1   2   2     5736.47     6016.25    122.69 o
   0   2   2      791.19      730.27     23.62 o
   1   2   2       72.40       72.51      1.82 o
   2   2   2      721.59      777.25     16.20 o
   3   2   2       11.07        6.87      1.44 o
   4   2   2        0.08        0.95      1.04 o
   5   2   2      186.80      181.21      5.19 o
   6   2   2       52.95       54.64      3.02 o
  -6   3   2        6.91        7.34      1.12 o
  -5   3   2       12.18       11.73      1.85 o
  -4   3   2        4.27        3.46      1.07 o
  -3   3   2      401.90      373.38      9.32 o
  -2   3   2       55.01       57.36      1.80 o
  -1   3   2      220.40      233.80      5.04 o
   0   3   2     1132.57     1078.72     22.15 o
   1   3   2        6.93        5.51      0.69 o
   2   3   2      215.09      243.05      7.87 o
   3   3   2       29.39       28.56      2.03 o
   4   3   2      144.33      128.96      3.96 o
   5   3   2        3.14        9.50      3.01 o
  -6   4   2        7.32        5.05      1.66 o
  -5   4   2      115.04      134.98      4.46 o
  -4   4   2       43.23       48.30      2.20 o
  -3   4   2       38.23       39.87      2.83 o
  -2   4   2     1811.06     1804.63     62.03 o
  -1   4   2      142.09      142.31      2.84 o
   0   4   2      569.91      588.32     10.21 o
   1   4   2      124.64      130.81      3.52 o
   2   4   2      176.62      206.13     13.69 o
   3   4   2       16.92       24.18      4.07 o
   4   4   2      347.02      317.20      7.98 o
   5   4   2       16.43       18.15      1.86 o
  -6   5   2       10.36        9.67      1.03 o
  -5   5   2      252.03      248.93      6.65 o
  -4   5   2       86.23       92.22      3.77 o
  -3   5   2       27.14       31.57      2.43 o
  -2   5   2     1723.80     1846.26     31.34 o
  -1   5   2      468.70      486.09     15.22 o
   0   5   2      426.53      445.40     14.14 o
   1   5   2      234.19      261.84     11.21 o
   2   5   2       90.18       92.22      2.98 o
   3   5   2        8.33        8.04      1.87 o
   4   5   2       63.13       51.52      4.07 o
   5   5   2       32.47       26.48      1.95 o
  -5   6   2       20.37       22.92      2.34 o
  -4   6   2        3.47        1.83      0.91 o
  -3   6   2      806.47      845.47     15.24 o
  -2   6   2      168.66      174.83      4.21 o
  -1   6   2        2.67        2.36      0.98 o
   0   6   2      339.40      359.53      8.53 o
   1   6   2       17.03       23.28      2.03 o
   2   6   2        2.36        1.64      1.12 o
   3   6   2       18.24       18.27      2.49 o
   4   6   2        0.16       -0.09      0.91 o
  -5   7   2        1.70        1.65      0.66 o
  -4   7   2       24.91       27.73      2.16 o
  -3   7   2      431.32      438.62      8.55 o
  -2   7   2       20.67       24.91      1.86 o
  -1   7   2        1.23        2.76      1.28 o
   0   7   2      237.78      265.36      9.99 o
   1   7   2        5.57        7.02      1.22 o
   2   7   2       47.94       47.36      3.47 o
   3   7   2      109.26      106.26      3.30 o
   4   7   2        0.52        0.61      0.85 o
  -5   8   2        0.02        0.20      1.21 o
  -4   8   2        3.01        5.64      1.19 o
  -3   8   2      393.22      415.11     24.50 o
  -2   8   2       14.47       18.06      1.91 o
  -1   8   2       96.80       95.85      4.83 o
   0   8   2      298.55      318.34      7.92 o
   1   8   2        7.81        9.99      1.84 o
   2   8   2       87.91       91.16      4.38 o
   3   8   2       40.77       41.52      2.28 o
   4   8   2        1.62        1.96      0.75 o
  -4   9   2       73.36       68.08      2.87 o
  -3   9   2       51.66       50.33      2.40 o
  -2   9   2       29.62       29.86      3.02 o
  -1   9   2        5.03        0.90      1.51 o
   0   9   2       80.24       83.98      5.06 o
   1   9   2        0.16        0.07      1.01 o
   2   9   2      176.01      166.62      6.20 o
   3   9   2        0.54        1.21      0.75 o
  -2  10   2        6.50        5.58      1.96 o
  -1  10   2        3.51        1.21      1.81 o
   0  10   2       15.46       16.73      2.71 o
   1  10   2        0.25       -0.15      1.21 o
   2  10   2        0.55       -0.08      0.83 o
  -1  11   2        1.33        1.96      1.81 o
  -1 -12   3       36.63       38.63      2.11 o
   0 -12   3       15.54       16.74      2.26 o
  -2 -11   3       21.37       20.44      1.50 o
  -1 -11   3      171.65      167.88      4.61 o
   0 -11   3       10.98       13.42      1.96 o
   1 -11   3       10.30        5.73      1.66 o
  -3 -10   3        2.92        2.27      0.74 o
  -2 -10   3        0.82        0.84      0.88 o
  -1 -10   3      402.33      399.39     10.14 o
   0 -10   3        0.01        1.64      1.13 o
   1 -10   3       80.65       72.75      5.58 o
  -4  -9   3       39.48       41.49      2.34 o
  -3  -9   3       80.71       72.15      2.53 o
  -2  -9   3     1003.40     1065.12     31.65 o
  -1  -9   3      261.14      263.35      7.11 o
   0  -9   3       72.93       83.62      2.87 o
   1  -9   3      316.86      328.08     10.62 o
   2  -9   3       34.62       34.84      4.07 o
   4  -9   3        0.00        3.01      2.71 o
  -4  -8   3        3.40        6.34      1.70 o
  -3  -8   3       46.31       44.88      2.15 o
  -2  -8   3       37.06       41.42      3.08 o
  -1  -8   3       38.52       36.63      3.77 o
   0  -8   3       24.68       29.38      2.24 o
   1  -8   3      166.59      167.97      4.29 o
   2  -8   3        3.67        5.64      2.03 o
   3  -8   3        0.85        2.84      1.88 o
   4  -8   3       12.69       10.01      1.56 o
   5  -8   3        8.08        8.39      3.32 o
  -5  -7   3        9.90        6.93      2.26 o
  -4  -7   3        7.04        8.11      1.36 o
  -3  -7   3       28.97       29.41      2.24 o
  -2  -7   3      350.22      359.23      8.98 o
  -1  -7   3        1.78        3.52      1.61 o
   0  -7   3        6.15        5.03      1.58 o
   1  -7   3       79.02       95.27      3.09 o
   2  -7   3      131.98      129.65      4.18 o
   3  -7   3       86.15       84.79      4.33 o
   4  -7   3      110.09      104.64      3.27 o
   5  -7   3       59.36       55.28      2.19 o
  -5  -6   3        0.04       -1.34      2.19 o
  -4  -6   3       26.30       27.60      1.99 o
  -3  -6   3      272.53      272.14      6.15 o
  -2  -6   3       15.41       16.03      3.17 o
  -1  -6   3        0.86        0.80      1.22 o
   0  -6   3      174.75      186.63      7.71 o
   1  -6   3        0.15       -0.60      0.95 o
   2  -6   3        0.01        1.01      1.22 o
   3  -6   3      459.77      457.46     11.74 o
   4  -6   3       12.00       16.95      1.84 o
   5  -6   3        0.43        0.90      0.93 o
  -5  -5   3        0.24        0.39      1.18 o
  -4  -5   3       19.76       20.18      2.27 o
  -3  -5   3      174.51      176.84      4.50 o
  -2  -5   3       19.98       17.87      2.56 o
  -1  -5   3        1.04        0.68      0.75 o
   0  -5   3      279.50      292.43     14.11 o
   1  -5   3      209.96      183.50      3.92 o
   2  -5   3      108.96      106.05      3.46 o
   3  -5   3      276.86      259.81      5.82 o
   4  -5   3        0.46        1.73      1.19 o
   5  -5   3      190.19      190.57      5.55 o
  -6  -4   3        7.90        9.20      2.11 o
  -5  -4   3      111.31      110.59      4.13 o
  -4  -4   3       49.95       50.03      3.15 o
  -3  -4   3        0.01        0.54      0.97 o
  -2  -4   3       80.34       82.80      2.67 o
  -1  -4   3       19.12       15.94      0.95 o
   0  -4   3        0.01       12.36      1.51 o
   1  -4   3       11.20        9.95      1.36 o
   2  -4   3      114.05      102.72      2.83 o
   3  -4   3       91.35       90.89      3.07 o
   4  -4   3       21.08       19.97      4.17 o
   5  -4   3       75.82       77.70      3.35 o
   6  -4   3        0.08        0.08      0.64 o
  -6  -3   3       12.85       10.55      2.11 o
  -5  -3   3       33.55       32.63      2.90 o
  -4  -3   3      529.27      538.10     12.79 o
  -3  -3   3      132.69      128.46      4.27 o
  -2  -3   3       41.74       38.34      1.28 o
  -1  -3   3      138.98      130.30      4.39 o
   0  -3   3       17.08       12.37      1.06 o
   1  -3   3       15.71       16.29      1.21 o
   2  -3   3       11.77       11.16      1.21 o
   3  -3   3       13.18       10.98      1.65 o
   4  -3   3       28.69       25.62      2.11 o
   5  -3   3      261.91      261.07      7.70 o
   6  -3   3       61.22       64.32      2.56 o
  -6  -2   3        0.92        1.66      1.36 o
  -5  -2   3        0.26        1.34      1.37 o
  -4  -2   3       55.07       59.59      4.38 o
  -3  -2   3      328.79      357.87     12.29 o
  -2  -2   3     1117.38     1172.52     28.37 o
  -1  -2   3       37.62       34.41      1.51 o
   0  -2   3     3510.16     3424.65     69.68 o
   1  -2   3     3309.86     3234.61     65.88 o
   2  -2   3      117.20      105.29      2.46 o
   3  -2   3       87.22       84.42      3.01 o
   4  -2   3       23.70       27.50      2.29 o
   5  -2   3        3.33        6.64      1.51 o
   6  -2   3        9.43       13.12      1.66 o
  -6  -1   3        0.71       -1.06      1.51 o
  -5  -1   3      117.28      119.75      4.56 o
  -4  -1   3       29.94       24.62      1.99 o
  -3  -1   3       73.57       62.49      4.08 o
  -2  -1   3      139.09      144.07      3.73 o
  -1  -1   3        0.01        0.15      0.30 o
   0  -1   3      135.22      124.90      2.88 o
   1  -1   3       43.25       48.55      2.11 o
   2  -1   3       88.63       93.50      2.24 o
   3  -1   3       11.98       10.57      2.88 o
   4  -1   3       17.52       19.92      1.83 o
   5  -1   3       50.90       57.02      3.92 o
   6  -1   3        3.47        3.09      0.85 o
  -6   0   3        2.80        4.07      1.81 o
  -5   0   3        1.66        4.96      1.52 o
  -4   0   3       15.15       15.27      1.81 o
  -3   0   3       22.40       25.03      2.56 o
  -2   0   3      315.40      315.35      9.12 o
  -1   0   3      113.95      118.14      2.57 o
   0   0   3     1510.73     1314.88     35.86 o
   1   0   3      300.55      279.14      7.39 o
   2   0   3       26.97       25.84      0.98 o
   3   0   3      283.94      282.17      7.18 o
   4   0   3       49.74       45.59      2.78 o
   5   0   3       31.44       28.20      4.37 o
   6   0   3       30.60       30.69      3.70 o
  -6   1   3        0.59        1.90      0.95 o
  -5   1   3       42.44       45.21      2.37 o
  -4   1   3        0.78        1.02      1.22 o
  -3   1   3      144.59      141.18      5.90 o
  -2   1   3      111.02      116.03      3.11 o
  -1   1   3      628.59      579.05     11.89 o
   0   1   3       23.81       22.64      0.79 o
   1   1   3      251.42      252.77      5.42 o
   2   1   3        0.00        0.08      0.39 o
   3   1   3       13.21       12.39      1.92 o
   4   1   3        1.90        2.85      1.58 o
   5   1   3       59.03       59.24      2.67 o
   6   1   3       29.85       25.49      2.26 o
  -6   2   3        0.88        3.02      0.98 o
  -5   2   3        6.67        4.76      1.06 o
  -4   2   3       49.78       59.93      2.56 o
  -3   2   3       24.90       31.27      2.10 o
  -2   2   3       35.94       34.09      0.95 o
  -1   2   3     2191.68     2139.36     56.40 o
   0   2   3      316.38      305.08      6.46 o
   1   2   3      124.36      116.33      2.73 o
   2   2   3      497.67      515.05     11.04 o
   3   2   3        5.86        3.94      1.73 o
   4   2   3       26.59       26.56      2.05 o
   5   2   3        4.57        6.44      1.08 o
  -6   3   3       28.30       31.63      1.81 o
  -5   3   3       48.76       49.65      2.70 o
  -4   3   3       56.84       56.08      2.49 o
  -3   3   3        2.87        6.48      3.32 o
  -2   3   3      696.29      729.88     15.47 o
  -1   3   3      288.49      309.76      5.55 o
   0   3   3        9.98       10.91      0.70 o
   1   3   3       51.29       49.86      1.73 o
   2   3   3      102.78      107.61      4.53 o
   3   3   3       11.07       12.60      1.65 o
   4   3   3       19.27       22.32      2.24 o
   5   3   3        0.21        0.08      1.05 o
  -6   4   3        5.76        7.70      1.14 o
  -5   4   3        8.94       12.11      3.32 o
  -4   4   3        4.81        6.59      1.13 o
  -3   4   3       67.28       71.24      2.56 o
  -2   4   3     2221.41     2205.43     84.41 o
  -1   4   3       87.77       88.42      2.05 o
   0   4   3       60.44       61.85      2.06 o
   1   4   3      445.96      491.04     14.76 o
   2   4   3       54.73       59.19      2.29 o
   3   4   3       36.02       34.35      3.31 o
   4   4   3       49.73       50.54      2.68 o
   5   4   3       21.53       25.92      1.86 o
  -6   5   3       16.61       14.56      1.06 o
  -5   5   3       62.13       60.69      2.72 o
  -4   5   3      203.93      207.72      4.80 o
  -3   5   3        4.36        2.82      1.73 o
  -2   5   3      107.24      115.24      3.18 o
  -1   5   3      644.19      714.58     21.98 o
   0   5   3      267.89      294.56      9.85 o
   1   5   3      517.50      520.71     11.73 o
   2   5   3       62.71       65.26      2.64 o
   3   5   3       88.48       93.54      3.15 o
   4   5   3      119.54      108.70      3.61 o
   5   5   3        4.57        2.53      1.05 o
  -5   6   3       28.35       25.96      1.78 o
  -4   6   3        4.02        4.43      1.90 o
  -3   6   3        0.01       -0.21      0.83 o
  -2   6   3      756.33      779.45     14.09 o
  -1   6   3      111.26      115.52      6.19 o
   0   6   3      423.07      429.06      9.99 o
   1   6   3      167.53      194.07      5.40 o
   2   6   3       33.13       33.93      3.17 o
   3   6   3      196.31      174.19      4.38 o
   4   6   3       42.57       43.29      4.00 o
  -5   7   3        1.93        1.87      0.66 o
  -4   7   3        1.96        1.32      1.63 o
  -3   7   3      256.52      259.73      6.32 o
  -2   7   3      163.63      164.74      4.58 o
  -1   7   3       22.21       26.69      2.18 o
   0   7   3       14.10       18.24      2.56 o
   1   7   3       90.54       98.53     11.32 o
   3   7   3      338.47      309.37     20.70 o
   4   7   3        4.29        3.17      0.90 o
  -5   8   3        0.91        1.21      0.75 o
  -4   8   3      518.29      471.94     10.59 o
  -3   8   3      257.70      271.26      6.67 o
  -2   8   3        1.49        0.24      1.21 o
  -1   8   3      171.23      175.47      7.10 o
   0   8   3       21.47       16.34      2.55 o
   1   8   3       46.12       47.62      3.85 o
   2   8   3       21.86       17.64      2.86 o
   3   8   3       10.56        6.80      1.66 o
  -4   9   3      136.58      118.20      4.23 o
  -3   9   3       32.67       34.61      3.24 o
  -2   9   3        0.49       -0.75      1.51 o
  -1   9   3        0.43       -1.36      1.36 o
   0   9   3       11.61       11.69      2.49 o
   1   9   3       32.77       25.35      1.96 o
   2   9   3      108.04      103.14      4.38 o
   3   9   3        0.49        0.75      0.75 o
  -2  10   3       10.45        5.73      1.96 o
  -1  10   3       19.48       15.53      3.02 o
   0  10   3        8.88        4.52      2.26 o
   1  10   3        2.53        2.56      1.21 o
   2  10   3        1.46        3.01      0.90 o
  -1 -12   4        2.35        2.11      0.90 o
   0 -12   4        1.74        2.56      1.21 o
  -2 -11   4       31.85       33.12      2.04 o
  -1 -11   4      109.14      113.75      3.59 o
   0 -11   4        6.06        5.45      1.55 o
   1 -11   4        4.09        5.58      1.51 o
  -3 -10   4        4.49        3.51      0.91 o
  -2 -10   4        0.83       -0.42      0.73 o
  -1 -10   4       50.03       48.88      4.83 o
   0 -10   4        8.72        6.63      1.51 o
   1 -10   4       12.23       10.10      2.56 o
   2 -10   4      126.65      120.53      5.44 o
  -4  -9   4        8.31        5.05      0.98 o
  -3  -9   4        0.89        1.45      1.05 o
  -2  -9   4      167.51      171.69      4.44 o
  -1  -9   4        5.91        4.95      1.25 o
   0  -9   4        1.80        1.36      1.58 o
   1  -9   4       15.38       12.73      2.38 o
   2  -9   4        0.00        1.12      1.51 o
   3  -9   4       53.27       57.16      5.81 o
   4  -9   4       89.33       85.15      5.13 o
  -4  -8   4       16.09        9.57      1.49 o
  -3  -8   4       52.10       50.32      3.26 o
  -2  -8   4      182.67      185.26      6.04 o
  -1  -8   4       14.64       17.57      2.37 o
   0  -8   4        0.00        1.14      0.93 o
   1  -8   4      129.98      122.05      4.38 o
   2  -8   4        5.71        8.44      3.47 o
   3  -8   4       28.09       37.17      3.15 o
   4  -8   4       96.50       83.04      3.27 o
   5  -8   4        0.76        1.06      1.81 o
  -5  -7   4       54.44       67.46      4.83 o
  -4  -7   4        7.03       10.87      1.64 o
  -3  -7   4      480.32      496.18      9.67 o
  -2  -7   4      287.13      299.83      8.33 o
  -1  -7   4       15.84       16.13      1.88 o
   0  -7   4       17.87       21.42      3.24 o
   1  -7   4        9.24       12.14      2.11 o
   2  -7   4        1.14        0.27      1.62 o
   3  -7   4      119.95      128.03      3.73 o
   4  -7   4       36.46       36.28      2.36 o
   5  -7   4        5.16       13.87      3.01 o
  -5  -6   4       33.55       34.68      3.47 o
  -4  -6   4       33.82       31.97      3.41 o
  -3  -6   4      902.72      927.51     22.53 o
  -2  -6   4       97.13      106.77      3.95 o
  -1  -6   4       88.34       86.79      3.54 o
   0  -6   4      580.09      572.93     16.65 o
   1  -6   4       31.48       30.93      2.81 o
   2  -6   4       11.56       14.37      1.74 o
   3  -6   4       13.50       14.22      2.10 o
   4  -6   4      143.42      149.81      4.12 o
   5  -6   4       45.55       40.59      2.21 o
  -5  -5   4        9.63       10.86      4.67 o
  -4  -5   4      173.16      181.75      4.68 o
  -3  -5   4      853.23      808.07     21.78 o
  -2  -5   4      304.98      306.70      7.75 o
  -1  -5   4      975.66     1019.43     30.46 o
   0  -5   4      704.14      742.92     42.33 o
   1  -5   4       66.83       65.66      3.47 o
   2  -5   4      102.53       99.18      3.00 o
   3  -5   4        0.35       -1.11      1.26 o
   4  -5   4       26.31       29.78      2.58 o
   5  -5   4       10.23        9.86      1.71 o
  -6  -4   4        5.16       10.40      2.26 o
  -5  -4   4       73.13       68.63      3.30 o
  -4  -4   4        8.32        8.45      1.88 o
  -3  -4   4       30.91       31.70      2.22 o
  -2  -4   4      131.68      147.42      4.11 o
  -1  -4   4       65.56       76.32      2.86 o
   0  -4   4      244.17      252.97      8.19 o
   1  -4   4      118.70      118.03      4.38 o
   2  -4   4      528.83      550.37     16.76 o
   3  -4   4       10.26        8.27      1.18 o
   4  -4   4        0.96        0.62      1.00 o
   5  -4   4      102.34       96.12      3.58 o
  -6  -3   4        0.22        0.45      1.21 o
  -5  -3   4      112.21      108.13      6.80 o
  -4  -3   4      149.65      139.25      4.86 o
  -3  -3   4       12.28       10.03      2.04 o
  -2  -3   4       13.16       10.94      0.94 o
  -1  -3   4     1739.64     1723.66     50.07 o
   0  -3   4       82.34       77.13      2.03 o
   1  -3   4      240.00      243.17      5.36 o
   2  -3   4     1230.44     1220.19     35.58 o
   3  -3   4       73.27       65.10      2.34 o
   4  -3   4      164.29      164.12      4.31 o
   5  -3   4      120.48      113.75      4.02 o
   6  -3   4      127.06      131.16      3.37 o
  -6  -2   4        2.71        4.07      1.51 o
  -5  -2   4      321.40      335.16     10.61 o
  -4  -2   4      197.88      186.46      8.02 o
  -3  -2   4      507.72      527.60     17.35 o
  -2  -2   4       56.60       48.56      1.73 o
  -1  -2   4      878.95      803.86     16.65 o
   0  -2   4     3868.25     3605.84     73.34 o
   1  -2   4       14.87       11.35      0.72 o
   2  -2   4       47.53       42.81      1.58 o
   3  -2   4       49.38       46.91      2.50 o
   4  -2   4        4.30        3.35      1.16 o
   5  -2   4       22.80       27.07      3.17 o
   6  -2   4        7.34        8.69      1.43 o
  -6  -1   4        2.64        0.30      1.66 o
  -5  -1   4       41.68       47.68      3.24 o
  -4  -1   4      422.18      414.14      8.49 o
  -2  -1   4       20.39       15.03      0.97 o
  -1  -1   4      101.48       90.64      2.14 o
   0  -1   4      527.05      481.45     14.07 o
   1  -1   4      851.13      824.12     27.67 o
   2  -1   4        0.56        0.15      0.45 o
   3  -1   4        1.05        1.09      1.01 o
   4  -1   4      272.12      277.32      5.48 o
   5  -1   4        4.70        3.18      3.01 o
   6  -1   4        9.05        9.98      1.58 o
  -6   0   4        0.21        2.26      2.26 o
  -5   0   4       47.14       58.84      2.32 o
  -4   0   4       15.28       13.29      1.77 o
  -3   0   4       47.52       40.43      3.02 o
  -2   0   4       90.19       92.69      2.47 o
  -1   0   4       62.10       58.49      1.50 o
   0   0   4        7.72        8.45      0.83 o
   1   0   4       14.33       18.01      0.79 o
   2   0   4       12.17        6.78      1.21 o
   3   0   4       48.08       49.70      2.73 o
   4   0   4      172.65      165.59      4.47 o
   5   0   4       91.99       93.89      4.68 o
  -6   1   4        0.07        0.37      1.09 o
  -5   1   4       14.76       14.13      1.79 o
  -4   1   4        0.48        1.12      1.00 o
  -3   1   4       59.57       59.00      5.28 o
  -2   1   4       10.08        8.76      0.59 o
  -1   1   4        2.16        2.69      0.47 o
   0   1   4     1708.88     1516.55     84.88 o
   1   1   4       12.40       11.87      0.75 o
   2   1   4      271.87      251.37      5.68 o
   3   1   4        0.85       -1.27      1.27 o
   4   1   4        1.57       -0.01      2.19 o
   5   1   4        8.13        8.58      1.06 o
  -6   2   4       19.03       20.75      3.39 o
  -5   2   4        0.01        0.66      1.06 o
  -4   2   4      165.24      160.81      7.70 o
  -3   2   4       48.56       51.30      2.31 o
  -2   2   4       80.74       76.44      1.78 o
  -1   2   4       10.27        9.90      0.59 o
   0   2   4       35.51       30.99      1.05 o
   1   2   4      246.64      247.39      5.52 o
   2   2   4       61.65       64.59      3.17 o
   3   2   4       56.96       60.00      3.07 o
   4   2   4        0.37        0.38      0.95 o
   5   2   4        2.77        2.54      0.89 o
  -6   3   4       26.00       26.57      2.26 o
  -5   3   4      174.17      178.38      4.40 o
  -4   3   4       46.81       48.11      2.31 o
  -3   3   4       61.50       67.28      2.47 o
  -2   3   4      248.28      236.44      4.47 o
  -1   3   4      238.25      236.67      4.43 o
   0   3   4       17.69       26.40      4.45 o
   1   3   4      400.13      404.62      8.97 o
   2   3   4      282.85      281.87      5.83 o
   3   3   4       16.65       12.62      2.04 o
   4   3   4        3.50        4.29      1.00 o
   5   3   4       80.42       83.47      2.88 o
  -6   4   4        3.25        5.50      2.26 o
  -5   4   4        0.01       -0.54      0.77 o
  -4   4   4      107.11      115.36      3.38 o
  -3   4   4        1.65        2.58      0.99 o
  -2   4   4      106.57      101.54      3.10 o
  -1   4   4      168.25      175.89      4.43 o
   0   4   4      192.09      198.92      4.92 o
   1   4   4      221.01      213.14      7.34 o
   2   4   4       77.85       73.24      2.67 o
   3   4   4      143.42      137.86      3.74 o
   4   4   4       13.99        8.45      1.95 o
   5   4   4        0.02        1.91      0.94 o
  -6   5   4        1.31       -0.47      0.60 o
  -5   5   4        6.94        8.03      1.30 o
  -4   5   4        4.66        5.08      1.84 o
  -3   5   4       18.33       20.15      1.57 o
  -2   5   4        0.01        1.02      0.77 o
  -1   5   4       78.59       82.99      2.83 o
   0   5   4       67.17       68.01      2.66 o
   1   5   4       70.79       76.01      2.98 o
   2   5   4       87.86       80.27      2.81 o
   3   5   4      404.65      381.33      9.33 o
   4   5   4       43.74       34.39      2.23 o
  -5   6   4       34.83       35.11      2.41 o
  -4   6   4       12.72       13.73      1.74 o
  -3   6   4     1485.42     1556.68     29.36 o
  -2   6   4      186.82      203.56      5.67 o
  -1   6   4        3.73        2.19      0.96 o
   0   6   4      192.61      206.80      7.94 o
   1   6   4       11.70        7.35      1.25 o
   2   6   4       21.99       22.92      3.02 o
   3   6   4       11.32       12.06      2.26 o
   4   6   4       13.06       15.38      1.81 o
  -5   7   4        1.02        0.35      0.60 o
  -4   7   4        6.23        4.27      1.33 o
  -3   7   4       50.67       56.42      2.19 o
  -2   7   4      174.73      185.23      5.01 o
  -1   7   4        2.08        2.42      1.28 o
   0   7   4        5.47       10.55      3.32 o
   1   7   4       59.63       58.24      3.92 o
   2   7   4        7.79        7.54      1.66 o
   3   7   4       18.54       16.13      2.11 o
   4   7   4        2.28        0.60      0.90 o
  -4   8   4       14.91       15.38      1.51 o
  -3   8   4      192.28      186.90      4.95 o
  -2   8   4        7.50        5.96      1.58 o
  -1   8   4       92.77       98.19      3.41 o
   0   8   4        7.20       11.42      1.70 o
   1   8   4       96.65       99.88      3.52 o
   2   8   4       13.45        6.93      1.81 o
   3   8   4       10.08       12.66      1.96 o
  -4   9   4        5.67        6.18      1.51 o
  -3   9   4        0.73        0.46      0.91 o
  -2   9   4        1.14        0.30      1.07 o
  -1   9   4      173.95      161.29      6.65 o
   0   9   4        6.75        4.72      1.37 o
   1   9   4       52.16       45.11      3.02 o
   2   9   4       72.62       69.93      2.67 o
  -2  10   4        1.68       11.30      3.01 o
  -1  10   4       54.93       58.39      3.77 o
   0  10   4        7.74       10.85      2.41 o
   1  10   4       59.00       58.25      3.17 o
  -1 -12   5        4.45        5.58      1.36 o
   0 -12   5       13.91       15.83      1.81 o
  -2 -11   5        0.15       -0.16      0.68 o
  -1 -11   5       18.48       19.45      1.51 o
   0 -11   5        5.33        2.71      1.05 o
   1 -11   5        5.35        5.13      1.51 o
  -3 -10   5        5.45        5.25      0.94 o
  -2 -10   5        0.38        1.04      0.91 o
  -1 -10   5        7.16       11.15      3.62 o
   0 -10   5        4.67        4.37      1.36 o
   1 -10   5        9.09        7.96      1.65 o
   2 -10   5        2.88        1.59      1.16 o
  -4  -9   5       12.84       12.75      1.85 o
  -3  -9   5       26.45       28.50      1.81 o
  -2  -9   5       41.79       47.47      2.19 o
  -1  -9   5        1.34       -0.67      1.03 o
   0  -9   5       35.23       39.92      2.58 o
   1  -9   5       22.32       21.88      2.35 o
   2  -9   5       37.83       39.87      2.61 o
   3  -9   5       26.43       25.07      2.97 o
   4  -9   5        0.07       -0.60      2.41 o
  -4  -8   5        7.34        4.12      0.90 o
  -3  -8   5       60.71       65.68      2.49 o
  -2  -8   5      501.37      509.69      9.90 o
  -1  -8   5       16.62       16.41      2.38 o
   0  -8   5        9.90       10.91      2.19 o
   1  -8   5      238.98      257.37      6.92 o
   2  -8   5        4.01       24.42      7.54 o
   3  -8   5        1.75        2.70      1.57 o
   4  -8   5        3.47        2.35      1.02 o
  -5  -7   5        5.84        8.29      2.11 o
  -4  -7   5       94.62       91.94      2.84 o
  -3  -7   5       29.46       30.54      2.09 o
  -2  -7   5       40.34       41.01      2.23 o
  -1  -7   5      106.85      115.96      4.14 o
   0  -7   5      413.89      451.13     10.76 o
   1  -7   5       98.57       97.95      4.76 o
   2  -7   5        1.74        0.45      1.39 o
   3  -7   5      193.20      204.38      4.17 o
   4  -7   5        0.74        0.76      0.84 o
   5  -7   5       54.25       57.49      4.68 o
  -5  -6   5       14.59       12.27      2.21 o
  -4  -6   5       70.79       67.24      2.87 o
  -3  -6   5      134.64      139.89      3.81 o
  -2  -6   5       43.10       51.88      2.81 o
  -1  -6   5       10.15        8.00      1.59 o
   0  -6   5      445.13      438.92     10.95 o
   1  -6   5       38.59       37.80      3.62 o
   2  -6   5        1.22        0.52      1.48 o
   3  -6   5        5.73        5.58      1.11 o
   4  -6   5       40.75       42.30      2.24 o
   5  -6   5        7.09        5.36      1.36 o
  -5  -5   5        0.79       -1.14      1.14 o
  -4  -5   5      511.18      516.14     16.49 o
  -3  -5   5       58.93       54.11      2.73 o
  -2  -5   5       85.92       85.18      2.96 o
  -1  -5   5       33.06       37.25      3.02 o
   0  -5   5      233.86      264.16      8.94 o
   1  -5   5       21.49       23.67      2.71 o
   2  -5   5      353.70      346.25      6.35 o
   3  -5   5      347.31      348.47      6.21 o
   4  -5   5      103.51      113.34      3.36 o
   5  -5   5      216.15      212.56      7.04 o
  -6  -4   5       26.23       31.52      3.02 o
  -5  -4   5        3.66        4.43      1.27 o
  -4  -4   5     1447.04     1611.23     82.56 o
  -3  -4   5      486.53      546.21     12.85 o
  -2  -4   5      790.77      820.63     24.81 o
  -1  -4   5      156.81      179.39      6.20 o
   0  -4   5      834.67      859.10     25.52 o
   1  -4   5      144.85      143.94      5.29 o
   2  -4   5      219.74      219.40      4.22 o
   3  -4   5       52.11       45.23      2.49 o
   4  -4   5       16.82       10.72      2.12 o
   5  -4   5      292.88      282.32      7.34 o
  -6  -3   5        2.40        3.47      1.51 o
  -5  -3   5       14.62       17.54      2.56 o
  -4  -3   5      476.89      494.00     14.05 o
  -3  -3   5      278.42      264.25      8.86 o
  -2  -3   5      585.39      640.42     18.62 o
  -1  -3   5      860.27      915.48     38.75 o
   0  -3   5        1.27        1.21      0.60 o
   1  -3   5        3.63        1.59      0.60 o
   2  -3   5      155.14      163.44      5.75 o
   3  -3   5       14.31       13.32      1.54 o
   4  -3   5       19.97       23.83      2.11 o
   5  -3   5      176.93      174.27      5.27 o
  -5  -2   5        0.00       -0.19      1.33 o
  -4  -2   5       21.46       17.32      2.45 o
  -3  -2   5        0.93        1.21      1.28 o
  -2  -2   5      457.23      488.03     10.65 o
  -1  -2   5       18.61       21.72      1.28 o
   0  -2   5     2543.51     2430.84     49.72 o
   1  -2   5      566.74      547.10     11.57 o
   2  -2   5        0.12        0.93      0.75 o
   3  -2   5      272.32      259.05      5.74 o
   4  -2   5      990.25     1014.77     23.52 o
   5  -2   5       85.22       93.85      3.74 o
  -6  -1   5        6.35        2.86      3.47 o
  -5  -1   5      220.98      223.38      6.26 o
  -4  -1   5       59.67       52.74      2.71 o
  -3  -1   5       15.83       14.47      2.26 o
  -2  -1   5     2316.43     2292.24     38.36 o
  -1  -1   5        5.95        5.99      0.69 o
   0  -1   5      954.37      903.92     34.08 o
   1  -1   5     3416.21     3391.50     69.16 o
   2  -1   5       17.80       17.25      1.96 o
   3  -1   5      347.45      331.38      6.95 o
   4  -1   5        9.03        7.65      1.31 o
   5  -1   5       13.24       12.87      2.08 o
  -5   0   5      107.90      113.11      2.96 o
  -4   0   5       50.17       50.68      2.29 o
  -3   0   5      133.37      134.18      5.89 o
  -2   0   5      180.50      176.05      5.45 o
  -1   0   5      216.66      189.54      4.24 o
   0   0   5     2100.76     1993.95     40.76 o
   1   0   5        7.98        7.23      0.75 o
   2   0   5        7.73        7.61      2.26 o
   3   0   5       26.96       22.93      2.70 o
   4   0   5        5.15        3.04      1.91 o
   5   0   5      114.17      112.28      3.73 o
  -5   1   5      234.17      249.99      6.73 o
  -4   1   5      101.00       99.43      3.34 o
  -3   1   5       25.10       23.75      2.58 o
  -2   1   5        8.35        7.96      0.70 o
  -1   1   5       43.86       47.74      2.49 o
   0   1   5      527.69      506.15     13.08 o
   1   1   5       39.67       38.23      1.41 o
   2   1   5      206.10      197.04      6.66 o
   3   1   5      128.41      123.19      4.11 o
   4   1   5       91.24       95.19      3.63 o
   5   1   5        0.32       -0.30      0.79 o
  -6   2   5       18.35       20.48      1.48 o
  -5   2   5        1.92        1.92      1.15 o
  -4   2   5      128.25      136.45      3.67 o
  -3   2   5       78.42       84.97      2.76 o
  -2   2   5       12.59       13.36      1.54 o
  -1   2   5        1.41        0.55      0.37 o
   0   2   5       62.42       65.67      1.66 o
   1   2   5        1.83        2.47      1.13 o
   2   2   5      109.66      113.95      3.08 o
   3   2   5      341.68      345.20      8.57 o
   4   2   5       50.18       50.85      2.74 o
   5   2   5        1.24        2.22      0.86 o
  -6   3   5        0.79        0.06      0.75 o
  -5   3   5       71.29       69.61      2.87 o
  -4   3   5       58.72       52.31      2.25 o
  -3   3   5        3.92        2.32      0.82 o
  -2   3   5       30.29       33.62      4.62 o
  -1   3   5      811.05      835.67     16.15 o
   0   3   5      447.24      461.33     10.06 o
   1   3   5        8.49       13.04      2.19 o
   2   3   5      101.30       99.72      3.67 o
   3   3   5       39.45       36.74      2.86 o
   4   3   5       49.09       58.43      2.74 o
   5   3   5        4.06        4.95      1.09 o
  -6   4   5       12.44       13.27      1.73 o
  -5   4   5        0.53        0.38      0.70 o
  -4   4   5       28.14       27.73      1.93 o
  -3   4   5        2.02        2.55      0.88 o
  -2   4   5      115.02      120.01      3.08 o
  -1   4   5       30.44       28.87      1.96 o
   0   4   5       29.53       25.03      3.62 o
   1   4   5       11.99        9.98      1.70 o
   2   4   5        0.05       -1.26      1.27 o
   3   4   5       12.83       14.91      2.95 o
   4   4   5       27.58       31.58      3.77 o
   5   4   5        5.96        4.97      1.21 o
  -5   5   5        2.50        2.77      0.76 o
  -4   5   5        2.30        3.45      1.21 o
  -3   5   5        4.63        3.81      0.89 o
  -2   5   5       38.06       35.02      2.21 o
  -1   5   5        0.12       -0.85      0.85 o
   0   5   5       50.57       54.06      2.15 o
   1   5   5        0.71        3.40      1.58 o
   2   5   5       11.21       11.91      3.02 o
   3   5   5      112.22      104.75      4.61 o
   4   5   5        0.07       -0.90      0.90 o
  -5   6   5        0.31        0.84      0.66 o
  -4   6   5        1.62        1.70      0.73 o
  -3   6   5      134.60      139.83      3.58 o
  -2   6   5       28.59       25.95      1.80 o
  -1   6   5      124.66      133.92      3.95 o
   0   6   5        3.69        9.02      3.09 o
   1   6   5       55.35       48.27      2.31 o
   2   6   5       97.25      106.12      5.13 o
   3   6   5       19.72       14.93      2.11 o
   4   6   5        1.57        1.21      0.75 o
  -5   7   5       23.06       25.03      1.51 o
  -4   7   5       20.12       19.05      1.39 o
  -3   7   5       66.52       62.43      3.69 o
  -2   7   5       46.43       42.01      2.25 o
  -1   7   5        2.40        4.80      2.34 o
   0   7   5      421.33      399.89     18.13 o
   1   7   5       89.18       79.76      3.25 o
   2   7   5       50.41       48.73      3.32 o
   3   7   5        8.97        9.65      1.66 o
  -4   8   5      257.63      235.74      5.80 o
  -3   8   5        4.73        3.03      0.89 o
  -2   8   5       11.27       10.52      1.73 o
  -1   8   5        1.74        1.21      1.36 o
   0   8   5       49.30       47.13      2.75 o
   1   8   5        0.75        3.35      1.05 o
   2   8   5       35.26       37.25      2.56 o
   3   8   5        0.13       -0.30      0.90 o
  -4   9   5      126.35      109.32      3.78 o
  -3   9   5        1.50        1.52      0.91 o
  -2   9   5        8.98        4.82      1.51 o
  -1   9   5        7.98        4.52      1.51 o
   0   9   5        3.97        3.92      1.66 o
   1   9   5        3.10        2.26      1.36 o
   2   9   5       35.40       27.45      1.96 o
  -2  10   5      128.17      122.26      5.29 o
  -1  10   5       15.76       24.43      3.02 o
   0  10   5       19.80       16.44      2.71 o
  -1 -12   6        0.93        0.15      0.90 o
   0 -12   6        1.64       -0.60      0.90 o
  -2 -11   6       34.49       34.74      1.78 o
  -1 -11   6       44.71       42.94      2.09 o
   0 -11   6       17.18       19.10      2.79 o
   1 -11   6        5.20        3.17      0.91 o
  -3 -10   6        1.67        1.05      0.71 o
  -2 -10   6       45.86       42.87      2.08 o
  -1 -10   6        2.27        2.59      1.07 o
   0 -10   6        6.94        7.94      1.66 o
   1 -10   6        0.75       -0.42      1.43 o
   2 -10   6        0.61        0.47      1.05 o
   3 -10   6        0.25        1.21      2.41 o
  -4  -9   6        2.70        2.71      1.36 o
  -3  -9   6       76.45       76.61      2.50 o
  -2  -9   6        0.05       -0.60      0.93 o
  -1  -9   6       18.87       21.72      1.79 o
   0  -9   6        4.41        7.96      1.70 o
   1  -9   6      145.58      162.42      4.99 o
   2  -9   6       53.90       53.16      2.68 o
   3  -9   6        3.09        2.29      1.73 o
   4  -9   6        0.85        0.00      2.71 o
  -4  -8   6       17.48       17.84      1.75 o
  -3  -8   6       34.04       34.23      2.74 o
  -2  -8   6       85.94       85.98      2.94 o
  -1  -8   6        0.01        2.57      1.18 o
   0  -8   6       24.83       29.21      2.40 o
   1  -8   6        8.31        4.86      1.43 o
   2  -8   6        0.48        0.66      1.05 o
   3  -8   6        7.13       12.96      4.37 o
   4  -8   6       16.56       16.68      2.49 o
  -4  -7   6        4.57        4.03      1.19 o
  -3  -7   6      174.23      172.98      4.34 o
  -2  -7   6       53.77       55.24      2.44 o
  -1  -7   6       51.56       52.45      2.99 o
   0  -7   6        5.02        1.51      1.28 o
   1  -7   6       18.04       16.20      2.34 o
   2  -7   6        0.01        0.43      1.10 o
   3  -7   6        0.72        1.41      1.07 o
   4  -7   6        1.60        0.72      1.07 o
   5  -7   6       64.23       61.57      2.66 o
  -5  -6   6       15.15       15.32      3.24 o
  -4  -6   6       44.41       41.56      2.98 o
  -3  -6   6      417.55      425.65      8.51 o
  -2  -6   6        3.65        4.13      1.26 o
  -1  -6   6       33.68       32.29      3.47 o
   0  -6   6       50.64       53.71      3.47 o
   1  -6   6       23.20       24.18      2.03 o
   2  -6   6        8.35        8.95      2.03 o
   3  -6   6       40.87       42.83      2.31 o
   4  -6   6        4.24        3.68      2.34 o
   5  -6   6        4.92        4.22      1.58 o
  -5  -5   6        5.77        4.62      2.56 o
  -4  -5   6        6.54        7.23      1.78 o
  -3  -5   6      107.13      104.45      3.30 o
  -2  -5   6        3.47        4.70      1.30 o
  -1  -5   6      172.45      199.83      5.73 o
   0  -5   6      186.50      191.69      7.11 o
   1  -5   6        5.51        4.98      1.12 o
   2  -5   6      162.38      164.38      3.66 o
   3  -5   6       19.11       22.28      2.46 o
   4  -5   6        7.11        7.67      1.24 o
   5  -5   6        5.28        4.98      1.23 o
  -6  -4   6        0.99        0.30      1.66 o
  -5  -4   6        2.17        2.36      1.19 o
  -4  -4   6       28.88       30.59      2.79 o
  -3  -4   6      106.73      119.20      4.47 o
  -2  -4   6        6.66        7.64      1.76 o
  -1  -4   6      988.38      987.91     35.71 o
   0  -4   6      127.89      127.41      4.84 o
   1  -4   6     1058.36     1083.56     32.20 o
   2  -4   6        9.37        7.16      1.68 o
   3  -4   6        5.01        4.67      1.68 o
   4  -4   6       40.32       35.64      2.11 o
   5  -4   6      270.23      275.73      9.09 o
  -6  -3   6        1.31       -1.66      1.96 o
  -5  -3   6        7.04        3.75      1.56 o
  -4  -3   6      280.27      274.66      7.55 o
  -3  -3   6       76.27       69.78      3.44 o
  -2  -3   6       99.50       95.14      3.08 o
  -1  -3   6     1436.50     1502.45     28.21 o
   0  -3   6       48.10       43.65      3.09 o
   1  -3   6     1507.27     1519.91     82.08 o
   2  -3   6      732.71      719.98     10.03 o
   3  -3   6       15.04       15.98      2.37 o
   4  -3   6      257.45      275.23      6.23 o
   5  -3   6       10.44        7.74      1.66 o
  -6  -2   6       57.96       52.37      6.04 o
  -5  -2   6      604.48      675.85     28.62 o
  -4  -2   6      132.99      132.73      5.17 o
  -3  -2   6       40.95       37.60      3.92 o
  -2  -2   6       62.34       58.09      2.20 o
  -1  -2   6        1.45        0.32      0.38 o
   0  -2   6      815.83      768.00     35.72 o
   1  -2   6     2242.51     2280.42     50.47 o
   2  -2   6      135.37      120.89      3.64 o
   3  -2   6       61.27       61.21      2.64 o
   4  -2   6      405.25      437.18      7.55 o
   5  -2   6       37.99       42.07      2.52 o
  -5  -1   6      766.12      833.46     19.22 o
  -4  -1   6       49.89       51.66      3.46 o
  -3  -1   6      113.06      125.78      4.39 o
  -2  -1   6       78.47       76.84      1.91 o
  -1  -1   6      218.77      204.81      4.66 o
   0  -1   6       95.28      100.86      2.62 o
   1  -1   6      835.44      878.42     18.37 o
   2  -1   6      254.71      228.29      4.67 o
   3  -1   6       12.89       14.66      2.05 o
   4  -1   6      578.14      603.94     11.62 o
   5  -1   6       49.81       56.67      2.57 o
  -5   0   6       85.98       92.55      5.13 o
  -4   0   6      100.36      104.34      3.21 o
  -3   0   6        6.56        5.81      1.34 o
  -2   0   6       26.14       23.85      1.11 o
  -1   0   6       40.67       35.22      1.27 o
   0   0   6      189.65      177.25      4.12 o
   1   0   6        8.49        4.82      1.06 o
   2   0   6      252.09      269.51      6.55 o
   3   0   6     1273.76     1238.32     25.33 o
   4   0   6       28.17       25.75      2.24 o
   5   0   6       72.97       72.91      2.21 o
  -5   1   6       64.08       60.39      2.30 o
  -4   1   6       11.68       12.35      1.76 o
  -3   1   6      627.92      660.20     12.11 o
  -2   1   6       35.57       34.41      1.33 o
  -1   1   6       78.95       81.19      1.94 o
   0   1   6      429.20      446.26     13.40 o
   1   1   6       72.92       73.97      3.02 o
   2   1   6        4.82        3.16      1.15 o
   3   1   6      582.16      577.34     13.24 o
   4   1   6       16.07       17.95      4.37 o
   5   1   6        4.71        4.11      0.75 o
  -6   2   6        1.84        1.81      1.21 o
  -5   2   6       19.48       20.57      1.66 o
  -4   2   6       20.50       19.40      3.12 o
  -3   2   6      243.16      251.32      5.38 o
  -2   2   6       14.86       15.16      1.21 o
  -1   2   6      452.85      443.12      8.99 o
   0   2   6       36.90       32.25      1.59 o
   1   2   6       36.25       35.25      2.12 o
   2   2   6        3.03        2.70      1.16 o
   3   2   6        0.71        1.09      1.27 o
   4   2   6      112.09      112.67      3.84 o
   5   2   6        1.37        0.78      1.05 o
  -6   3   6       35.99       32.43      1.96 o
  -5   3   6       35.50       35.53      2.12 o
  -4   3   6      262.42      267.43      5.71 o
  -3   3   6        0.30       -0.36      0.87 o
  -2   3   6       50.87       51.40      2.64 o
  -1   3   6      155.05      144.26      3.84 o
   0   3   6      134.82      153.52      4.06 o
   1   3   6       65.58       64.77      2.92 o
   2   3   6      109.24      112.09      3.90 o
   3   3   6        0.38       -0.96      1.06 o
   4   3   6      119.48      124.30      3.22 o
   5   3   6        0.43       -1.21      1.21 o
  -6   4   6        2.33        0.75      0.75 o
  -5   4   6       23.62       20.41      1.72 o
  -4   4   6       15.05       10.68      1.26 o
  -3   4   6        1.99        4.32      1.37 o
  -2   4   6      386.86      400.93      7.72 o
  -1   4   6      310.46      328.77      7.66 o
   0   4   6       18.64       16.43      1.88 o
   1   4   6       53.89       53.34      2.75 o
   2   4   6       64.05       63.69      2.98 o
   3   4   6       26.28       26.51      2.53 o
   4   4   6        0.01       -0.90      0.90 o
  -5   5   6        6.03        4.43      1.01 o
  -4   5   6        3.21        2.86      0.74 o
  -3   5   6        6.74        4.71      0.87 o
  -2   5   6       75.34       78.93      2.61 o
  -1   5   6       20.76       20.02      2.86 o
   0   5   6      180.33      182.56      5.23 o
   1   5   6        1.72        1.22      1.13 o
   2   5   6       21.16       16.34      2.49 o
   3   5   6       37.53       35.27      2.53 o
   4   5   6       30.43       23.83      1.96 o
  -5   6   6        2.04        2.76      0.83 o
  -4   6   6        1.46        0.22      1.66 o
  -3   6   6        5.58        7.54      1.35 o
  -2   6   6      115.22      120.03      3.72 o
  -1   6   6        0.90       -0.38      0.85 o
   0   6   6       60.98       53.29      2.90 o
   1   6   6        0.56        3.34      1.51 o
   2   6   6       17.28       21.51      6.41 o
   3   6   6        0.30        0.60      0.90 o
   4   6   6       15.20       13.12      1.51 o
  -5   7   6       28.90       32.43      1.66 o
  -4   7   6       23.04       21.68      1.44 o
  -3   7   6       13.11       13.75      3.39 o
  -2   7   6        4.27        2.60      2.26 o
  -1   7   6        3.65        2.40      1.01 o
   0   7   6       57.14       50.09      3.62 o
   1   7   6       19.93       16.19      3.09 o
   2   7   6        0.76        1.21      1.21 o
   3   7   6        6.68        3.17      0.90 o
  -4   8   6        0.73        0.30      0.75 o
  -3   8   6        3.36        0.98      0.79 o
  -2   8   6       15.93       15.06      3.54 o
  -1   8   6       29.83       27.60      2.87 o
   0   8   6        0.09        1.04      1.73 o
   1   8   6        0.28        1.23      1.09 o
   2   8   6      118.29      118.43      4.53 o
  -3   9   6       24.09       21.56      2.87 o
  -2   9   6        1.10       -0.15      1.36 o
  -1   9   6       15.91       14.32      2.56 o
   0   9   6       10.16        9.35      3.02 o
   1   9   6        0.16       -1.36      2.41 o
  -1  10   6        8.61       13.12      2.86 o
   0 -12   7      161.22      156.94      5.30 o
  -2 -11   7       84.03       81.69      2.58 o
  -1 -11   7        8.02        8.26      1.35 o
   0 -11   7       15.06       15.17      1.76 o
   1 -11   7        9.95        6.63      1.66 o
   2 -11   7        0.20        1.29      1.22 o
  -3 -10   7       29.83       33.76      1.69 o
  -2 -10   7       36.31       34.91      1.80 o
  -1 -10   7       26.82       24.97      1.81 o
   0 -10   7       14.96        9.87      1.67 o
   1 -10   7        0.43        1.00      1.01 o
   2 -10   7      211.72      209.67      5.30 o
   3 -10   7       46.52       43.91      3.17 o
  -4  -9   7        1.54        1.51      1.21 o
  -3  -9   7        0.60       -0.38      0.84 o
  -2  -9   7       13.85       14.09      1.75 o
  -1  -9   7      127.67      134.56      5.91 o
   0  -9   7       30.96       31.69      2.42 o
   1  -9   7        1.02        1.25      1.36 o
   2  -9   7       75.25       76.80      3.92 o
   3  -9   7        0.25        0.63      1.38 o
  -4  -8   7        3.32        3.32      1.66 o
  -3  -8   7        1.92        2.54      0.97 o
  -2  -8   7       77.61       77.66      2.84 o
  -1  -8   7        0.01       -0.03      0.93 o
   0  -8   7      109.47      105.96      7.17 o
   1  -8   7       15.06       18.84      2.39 o
   2  -8   7       12.31       18.31      2.79 o
   3  -8   7        0.19        1.68      1.63 o
   4  -8   7       12.76       10.10      2.49 o
  -5  -7   7        0.41        0.45      1.21 o
  -4  -7   7        0.46        0.67      1.58 o
  -3  -7   7       35.69       41.13      2.29 o
  -2  -7   7       16.35       18.13      1.93 o
  -1  -7   7      123.99      142.59      3.89 o
   0  -7   7        7.00        5.13      1.51 o
   1  -7   7       19.66       21.95      2.56 o
   2  -7   7       24.22       20.44      1.99 o
   3  -7   7        8.20        7.98      1.67 o
   4  -7   7        0.70        0.59      1.28 o
  -5  -6   7       33.61       28.96      2.32 o
  -4  -6   7       13.47        9.43      1.92 o
  -3  -6   7       38.61       42.31      2.78 o
  -2  -6   7       13.57       15.70      2.24 o
  -1  -6   7        6.76        8.22      2.01 o
   0  -6   7       21.96       18.29      2.17 o
   1  -6   7       56.82       55.81      2.68 o
   2  -6   7       11.80       15.84      2.64 o
   3  -6   7       14.40       16.95      1.68 o
   4  -6   7        0.17       -0.84      0.84 o
   5  -6   7        3.28        1.78      1.21 o
  -5  -5   7       31.68       29.70      2.57 o
  -4  -5   7        0.01        2.22      2.49 o
  -3  -5   7       62.03       60.59      3.35 o
  -2  -5   7        5.74        6.04      1.16 o
  -1  -5   7      129.05      121.31      3.40 o
   0  -5   7       41.48       43.52      2.73 o
   1  -5   7        1.67        0.57      1.11 o
   2  -5   7       42.44       47.16      2.11 o
   3  -5   7       26.23       22.87      1.87 o
   4  -5   7        0.39       -0.04      0.88 o
   5  -5   7        5.98       10.10      3.01 o
  -5  -4   7        7.45        9.58      4.37 o
  -4  -4   7      138.73      131.35      4.70 o
  -3  -4   7      109.54      115.76      4.42 o
  -2  -4   7       37.51       32.24      2.64 o
  -1  -4   7       47.50       47.01      2.49 o
   0  -4   7      559.87      573.03     17.69 o
   1  -4   7      922.19      852.51     13.15 o
   2  -4   7      110.64      119.27      2.96 o
   3  -4   7      170.46      171.81      3.69 o
   4  -4   7       37.98       36.98      2.64 o
   5  -4   7       92.70       91.96      3.30 o
  -5  -3   7      307.78      305.11      8.03 o
  -4  -3   7      456.24      472.40     18.15 o
  -3  -3   7       12.19       14.15      2.41 o
  -2  -3   7       48.71       49.65      2.71 o
  -1  -3   7       52.48       39.59      3.55 o
   0  -3   7       75.18       75.93      3.32 o
   1  -3   7      486.57      492.77     15.22 o
   2  -3   7        4.26        1.72      0.94 o
   3  -3   7      114.00      108.76      3.42 o
   4  -3   7       22.39       27.44      2.67 o
   5  -3   7       75.28       73.87      2.96 o
  -5  -2   7       21.33       19.75      3.62 o
  -4  -2   7        0.04        2.37      1.32 o
  -3  -2   7      205.89      199.39      9.53 o
  -2  -2   7      206.44      211.50      5.13 o
  -1  -2   7       71.03       67.77      3.63 o
   0  -2   7       47.62       41.50      2.26 o
   1  -2   7       65.99       75.32      3.47 o
   2  -2   7       57.92       54.73      2.21 o
   3  -2   7        4.86        4.51      1.28 o
   4  -2   7      295.69      317.86      5.81 o
   5  -2   7       55.21       59.38      2.83 o
  -5  -1   7      209.22      206.15      8.62 o
  -4  -1   7        7.32       11.78      2.39 o
  -3  -1   7       51.75       53.44      2.90 o
  -2  -1   7     1233.12     1257.37     35.08 o
  -1  -1   7       67.82       62.85      3.14 o
   0  -1   7      221.38      244.16     11.67 o
   1  -1   7      312.54      346.38     10.77 o
   2  -1   7       46.09       47.17      2.32 o
   3  -1   7       26.61       27.70      2.24 o
   4  -1   7      125.21      131.68      4.56 o
   5  -1   7       10.57        8.32      1.22 o
  -5   0   7        0.33        1.78      1.33 o
  -4   0   7       83.31       91.57      2.99 o
  -3   0   7      344.05      357.06     10.72 o
  -2   0   7      295.69      308.31      6.40 o
  -1   0   7       32.11       34.90      1.41 o
   0   0   7      463.80      469.79     14.17 o
   1   0   7       97.81       96.34      3.78 o
   2   0   7        5.87        6.24      1.35 o
   3   0   7       37.84       39.24      1.99 o
   4   0   7        1.68        2.04      2.41 o
   5   0   7        5.01        5.55      1.14 o
  -5   1   7        2.15        1.22      0.93 o
  -4   1   7       75.47       69.45      2.49 o
  -3   1   7      124.70      122.99      3.28 o
  -2   1   7      183.40      175.74      4.59 o
  -1   1   7        3.95        6.87      1.01 o
   0   1   7     1443.25     1516.83     37.62 o
   1   1   7       37.90       32.02      1.99 o
   2   1   7      337.16      320.32     15.28 o
   3   1   7      563.97      562.83     12.96 o
   4   1   7       17.59       18.20      3.09 o
   5   1   7       75.29       80.95      2.13 o
  -5   2   7       34.21       36.53      2.85 o
  -4   2   7      147.19      152.53      3.84 o
  -3   2   7      151.87      153.96      3.80 o
  -2   2   7        1.14        4.59      2.79 o
  -1   2   7      422.31      436.01      9.62 o
   0   2   7       14.74       10.92      1.59 o
   1   2   7       67.44       66.56      2.88 o
   2   2   7      610.21      571.85     12.98 o
   3   2   7        0.20        1.27      1.16 o
   4   2   7       19.83       18.37      1.75 o
   5   2   7       11.11       13.57      1.96 o
  -6   3   7        5.54        3.77      1.06 o
  -5   3   7       60.19       58.02      2.06 o
  -4   3   7      447.86      467.14      9.01 o
  -3   3   7        5.92        4.43      1.28 o
  -2   3   7       19.88       20.04      1.57 o
  -1   3   7      117.24      127.58      3.63 o
   0   3   7      267.96      245.40      8.94 o
   1   3   7      246.62      234.34      4.92 o
   2   3   7     1178.89     1187.47     25.49 o
   3   3   7      203.83      202.12      5.66 o
   4   3   7       50.06       43.94      2.12 o
  -5   4   7       29.24       25.61      1.43 o
  -4   4   7       23.98       25.69      1.55 o
  -3   4   7       23.70       20.75      1.55 o
  -2   4   7      503.14      563.44     10.44 o
  -1   4   7       31.11       35.19      1.97 o
   0   4   7       12.17       13.72      2.41 o
   1   4   7       96.49       98.09      2.90 o
   2   4   7      142.70      145.46      4.43 o
   3   4   7       93.52      100.33      3.62 o
   4   4   7       25.80       29.56      2.26 o
  -5   5   7       51.50       47.32      2.43 o
  -4   5   7        5.79        6.63      1.35 o
  -3   5   7       66.61       61.95      2.20 o
  -2   5   7       41.24       51.51      4.83 o
  -1   5   7        0.52       -0.36      0.83 o
   0   5   7       72.40       83.29      4.53 o
   1   5   7       32.62       29.94      1.99 o
   2   5   7       11.68       13.37      2.26 o
   3   5   7        3.01        3.06      1.05 o
  -5   6   7        4.56        5.58      1.06 o
  -4   6   7        5.32        1.85      0.78 o
  -3   6   7       16.21       16.49      1.48 o
  -2   6   7       39.99       44.00      3.32 o
  -1   6   7        1.10        1.22      0.83 o
   1   6   7        3.97        2.50      0.99 o
   2   6   7        1.40        0.60      2.11 o
   3   6   7       27.95       33.18      3.02 o
  -4   7   7       13.15       16.07      2.04 o
  -3   7   7       62.88       63.10      2.60 o
  -2   7   7       39.26       39.91      1.99 o
  -1   7   7        2.69        1.81      1.81 o
   0   7   7      183.16      173.09      7.11 o
   1   7   7       93.45       88.96      2.71 o
   2   7   7        4.52        3.32      1.21 o
   3   7   7        5.50        6.63      1.36 o
  -4   8   7       18.31       14.48      1.36 o
  -3   8   7        0.00        1.11      0.78 o
  -2   8   7       26.06       29.25      3.02 o
  -1   8   7        6.16        8.29      2.41 o
   0   8   7       53.20       57.30      3.47 o
   1   8   7        3.96        6.03      1.66 o
   2   8   7        9.11        8.44      1.81 o
  -1   9   7       17.45       17.79      2.71 o
   0   9   7       14.09       20.20      3.02 o
   0 -12   8        0.05        1.06      0.90 o
  -2 -11   8       54.40       57.82      2.10 o
  -1 -11   8        1.50        1.08      1.21 o
   0 -11   8       26.64       27.85      1.85 o
   1 -11   8       96.58       98.22      2.97 o
   2 -11   8       24.04       24.51      1.89 o
  -3 -10   8       12.82       13.20      2.64 o
  -2 -10   8       15.45       13.13      1.89 o
  -1 -10   8      303.82      288.41      8.87 o
   0 -10   8        1.12        2.06      0.94 o
   1 -10   8       76.41       78.20      2.90 o
   2 -10   8       60.38       58.09      2.23 o
   3 -10   8        1.18        0.45      1.36 o
  -4  -9   8        6.44        6.93      1.96 o
  -3  -9   8        2.98        3.59      2.37 o
  -2  -9   8        1.63        1.99      1.13 o
  -1  -9   8        3.39        1.32      0.93 o
   0  -9   8        4.75        4.14      1.12 o
   1  -9   8        4.32        4.47      3.62 o
   2  -9   8       27.61       28.29      2.11 o
   3  -9   8       81.56       76.63      2.41 o
  -4  -8   8       23.55       23.95      2.56 o
  -3  -8   8        5.27        5.09      0.98 o
  -2  -8   8        9.66        5.16      1.22 o
  -1  -8   8       24.24       18.93      2.15 o
   0  -8   8       17.98       17.49      2.17 o
   1  -8   8      344.52      375.39      9.37 o
   2  -8   8       76.40       82.47      2.89 o
   3  -8   8        5.32        3.21      1.55 o
   4  -8   8       38.77       35.15      2.71 o
  -5  -7   8       20.30       23.68      2.87 o
  -4  -7   8       69.02       71.60      3.20 o
  -3  -7   8       22.58       19.45      2.06 o
  -2  -7   8        0.00        0.63      0.97 o
  -1  -7   8        9.76       12.83      1.74 o
   0  -7   8       64.15       65.42      3.04 o
   1  -7   8      129.48      128.84      3.82 o
   2  -7   8        4.42        8.20      1.92 o
   3  -7   8        6.93        4.60      2.01 o
   4  -7   8       28.39       27.18      3.69 o
  -5  -6   8        0.03       -0.14      1.12 o
  -4  -6   8        0.12       -1.17      1.32 o
  -3  -6   8       94.98       91.98      3.17 o
  -2  -6   8      103.68      114.54      3.55 o
  -1  -6   8        7.89        7.55      1.47 o
   0  -6   8       29.35       28.43      2.27 o
   1  -6   8        1.49        3.50      1.16 o
   2  -6   8        8.06        7.90      2.11 o
   3  -6   8        3.97        3.79      0.86 o
   4  -6   8        0.31       -0.61      0.77 o
  -5  -5   8       31.41       36.11      2.50 o
  -4  -5   8       45.74       41.50      5.88 o
  -3  -5   8       13.24       13.86      5.13 o
  -2  -5   8       33.39       30.08      2.22 o
  -1  -5   8        0.19        2.12      1.15 o
   0  -5   8        4.52        2.43      1.53 o
   1  -5   8       17.86       19.22      1.91 o
   2  -5   8       51.21       56.36      2.24 o
   3  -5   8        0.17        0.25      0.77 o
   4  -5   8       35.39       34.59      1.86 o
   5  -5   8       11.38        9.91      1.32 o
  -5  -4   8       22.57       21.52      3.17 o
  -4  -4   8        0.01       -1.31      2.26 o
  -3  -4   8        3.38        9.65      3.01 o
  -2  -4   8      242.54      240.42      9.39 o
  -1  -4   8       13.86       18.72      2.56 o
   0  -4   8      331.63      322.76      8.23 o
   1  -4   8      360.82      365.75      7.32 o
   2  -4   8      140.04      138.06      3.19 o
   3  -4   8       24.96       26.53      1.73 o
   4  -4   8       78.48       75.47      2.57 o
   5  -4   8        1.38        2.23      1.03 o
  -5  -3   8      117.31      121.99      5.21 o
  -4  -3   8       32.93       29.50      2.93 o
  -3  -3   8        0.39        2.46      1.35 o
  -2  -3   8       62.04       66.24      3.32 o
  -1  -3   8       26.34       33.90      2.10 o
   0  -3   8       98.77       99.67      4.38 o
   1  -3   8        6.64        3.58      1.66 o
   2  -3   8       60.28       59.09      2.13 o
   3  -3   8        3.62        4.95      2.73 o
   4  -3   8        1.37        1.00      0.82 o
   5  -3   8        3.22        3.51      1.88 o
  -5  -2   8       33.55       32.42      3.92 o
  -4  -2   8       34.03       38.66      3.31 o
  -3  -2   8       13.90       15.23      2.86 o
  -2  -2   8      509.98      523.50     11.78 o
  -1  -2   8       73.35       74.36      2.79 o
   0  -2   8        0.92        2.71      1.06 o
   1  -2   8        5.13        3.57      2.03 o
   2  -2   8      251.87      251.19      4.75 o
   3  -2   8        0.54        1.69      1.07 o
   4  -2   8        3.07        1.23      2.41 o
   5  -2   8       47.82       49.14      3.17 o
  -5  -1   8      102.50      102.96      5.74 o
  -4  -1   8        4.64        3.47      2.11 o
  -3  -1   8        2.61        0.90      1.36 o
  -2  -1   8       13.75       18.77      1.91 o
  -1  -1   8        0.08       -0.09      0.98 o
   0  -1   8       47.38       43.60      2.56 o
   1  -1   8       75.26       89.26      3.57 o
   2  -1   8        2.64        0.53      1.48 o
   3  -1   8      197.90      205.51      5.07 o
   4  -1   8       48.51       48.87      3.10 o
   5  -1   8        0.95        1.68      1.14 o
  -5   0   8       22.81       23.07      3.47 o
  -4   0   8        8.13        9.53      1.37 o
  -3   0   8      398.54      455.74     17.12 o
  -2   0   8       72.60       72.13      2.61 o
  -1   0   8      290.15      286.52      6.69 o
   0   0   8       10.99        9.50      1.81 o
   1   0   8      228.72      219.22      6.13 o
   2   0   8        0.58       -0.83      1.33 o
   3   0   8      304.72      289.05      6.42 o
   4   0   8       40.79       38.77      2.18 o
   5   0   8        1.38        0.80      0.66 o
  -5   1   8       42.40       43.25      2.36 o
  -4   1   8      227.06      239.17     12.33 o
  -3   1   8      554.14      617.79     11.55 o
  -2   1   8      106.11      110.27      2.81 o
  -1   1   8        3.99        2.37      0.86 o
   0   1   8        5.40        3.01      1.81 o
   1   1   8      173.60      174.96      6.88 o
   2   1   8      138.11      141.10      8.16 o
   3   1   8      499.45      502.76     11.71 o
   4   1   8       28.25       26.44      1.59 o
   5   1   8        4.12        3.35      1.16 o
  -5   2   8        5.12        4.27      0.84 o
  -4   2   8        2.10        4.37      1.53 o
  -3   2   8       32.34       40.05      1.99 o
  -2   2   8        7.16        7.81      1.59 o
  -1   2   8      389.09      417.27      9.45 o
   0   2   8       18.59       12.54      2.86 o
   1   2   8      166.45      172.42      4.86 o
   2   2   8      334.32      331.05      8.56 o
   3   2   8      129.52      132.20      3.63 o
   4   2   8        5.46        2.95      0.85 o
  -5   3   8        0.79        2.08      0.71 o
  -4   3   8      114.85      120.75      3.22 o
  -3   3   8       10.97       11.71      1.53 o
  -2   3   8        9.68       12.70      1.56 o
  -1   3   8      791.69      884.23     23.16 o
   0   3   8      281.54      290.53     10.00 o
   1   3   8        2.05        3.75      1.19 o
   2   3   8      159.26      155.97      4.65 o
   3   3   8      228.41      243.63      6.37 o
   4   3   8        3.11        1.36      0.86 o
  -5   4   8        5.68        3.93      0.75 o
  -4   4   8        2.41        1.34      0.70 o
  -3   4   8       85.12       87.70      2.83 o
  -2   4   8        0.40        1.24      0.79 o
  -1   4   8        0.63        0.35      0.98 o
   0   4   8        7.74       16.43      2.86 o
   1   4   8      136.80      146.43      3.71 o
   2   4   8       12.55        9.45      1.97 o
   3   4   8        3.37        3.87      1.05 o
   4   4   8       13.15       12.82      1.51 o
  -5   5   8       18.24       12.92      1.25 o
  -4   5   8       27.73       27.44      1.67 o
  -3   5   8       65.76       63.94      7.62 o
  -2   5   8      387.03      415.60      9.70 o
  -1   5   8      106.18      101.70      3.35 o
   0   5   8        2.86        3.77      1.66 o
   1   5   8     1644.56     1747.98     30.00 o
   2   5   8      141.15      158.20      5.06 o
   3   5   8        9.89       10.26      2.34 o
  -5   6   8       49.19       53.88      2.26 o
  -4   6   8        8.84       11.91      1.51 o
  -3   6   8        0.88        0.52      1.13 o
  -2   6   8       36.37       37.06      3.02 o
  -1   6   8       36.42       32.88      3.32 o
   0   6   8      267.42      257.80      9.54 o
   1   6   8      387.18      425.85     11.43 o
   2   6   8        1.28        0.93      0.93 o
   3   6   8        0.11       -0.45      0.90 o
  -4   7   8        0.31       -0.45      0.60 o
  -3   7   8      152.42      146.78      4.04 o
  -2   7   8       19.59       20.85      1.88 o
  -1   7   8        2.95        1.81      1.66 o
   0   7   8        0.57        1.81      1.09 o
   1   7   8        7.83        4.38      1.06 o
   2   7   8        1.43        0.30      1.06 o
  -3   8   8       29.70       27.60      2.71 o
  -2   8   8       19.11       21.56      2.56 o
  -1   8   8        5.46       10.85      2.56 o
   0   8   8       22.02       16.61      2.28 o
  -2   9   8        6.30        3.77      1.66 o
  -1   9   8        6.60       12.96      3.17 o
  -2 -11   9        6.50        3.32      1.21 o
  -1 -11   9        5.41        3.01      0.75 o
   0 -11   9        0.14        0.10      0.64 o
   1 -11   9        0.99        1.90      1.06 o
   2 -11   9      149.76      136.95      5.30 o
  -3 -10   9       27.25       25.16      1.86 o
  -2 -10   9       42.97       46.95      2.10 o
  -1 -10   9       17.03       14.59      1.71 o
   0 -10   9       45.62       48.69      2.36 o
   1 -10   9        8.42        8.69      1.45 o
   2 -10   9      496.13      489.68     10.76 o
   3 -10   9        9.55        6.48      1.36 o
  -3  -9   9        2.58        4.24      1.03 o
  -2  -9   9        0.24       -0.19      0.83 o
  -1  -9   9       19.82       21.65      2.34 o
   0  -9   9       10.32        7.47      3.09 o
   1  -9   9       28.36       32.16      2.14 o
   2  -9   9      143.05      142.14      4.00 o
   3  -9   9       34.40       35.14      2.28 o
  -4  -8   9       25.50       26.17      2.64 o
  -3  -8   9        6.86        7.04      1.25 o
  -2  -8   9      105.87       91.61      3.59 o
  -1  -8   9        8.65        6.16      1.65 o
   0  -8   9       18.96       21.72      2.86 o
   1  -8   9       26.25       30.76      3.77 o
   2  -8   9       41.48       48.86      2.31 o
   3  -8   9        8.51        7.17      1.16 o
   4  -8   9        2.48        1.21      0.70 o
  -4  -7   9       61.74       56.40      7.85 o
  -3  -7   9        0.60        0.64      1.40 o
  -2  -7   9      129.85      124.37      3.66 o
  -1  -7   9       57.78       55.02      2.90 o
   0  -7   9       13.50       12.36      2.25 o
   1  -7   9        1.59        1.66      0.99 o
   2  -7   9      130.19      141.89      3.81 o
   3  -7   9       16.56       15.87      1.82 o
   4  -7   9       46.93       45.98      2.20 o
  -5  -6   9        1.76        4.71      1.37 o
  -4  -6   9       59.17       64.62      3.30 o
  -3  -6   9        8.01        2.15      1.48 o
  -2  -6   9        4.07        6.74      1.61 o
  -1  -6   9       28.70       21.54      2.36 o
   0  -6   9      279.79      230.96     17.94 o
   1  -6   9       30.75       32.24      2.11 o
   2  -6   9       62.74       63.28      2.61 o
   3  -6   9       13.49       16.16      1.49 o
   4  -6   9       10.53       10.61      1.44 o
  -5  -5   9        0.29        0.68      1.28 o
  -4  -5   9      112.68      111.88      4.37 o
  -3  -5   9      170.90      183.58      5.87 o
  -2  -5   9        6.72       10.46      1.59 o
  -1  -5   9       74.18       67.23      2.96 o
   0  -5   9      195.67      192.07      4.63 o
   1  -5   9       67.26       68.51      2.64 o
   2  -5   9       67.26       66.00      2.39 o
   3  -5   9       28.45       29.11      1.87 o
   4  -5   9        9.95       10.07      1.36 o
  -5  -4   9        7.08       13.87      4.22 o
  -4  -4   9       12.83       15.88      4.07 o
  -3  -4   9        0.37        0.30      1.21 o
  -2  -4   9       93.14       91.20      4.30 o
  -1  -4   9       17.84       15.82      1.61 o
   0  -4   9      950.35      921.12     16.41 o
   1  -4   9      299.82      313.54      6.49 o
   2  -4   9       21.07       23.20      1.73 o
   3  -4   9        9.11        7.32      1.23 o
   4  -4   9       68.19       65.82      1.91 o
  -5  -3   9       16.26       17.79      3.92 o
  -4  -3   9      130.14      122.16      4.90 o
  -3  -3   9        0.07        1.69      1.11 o
  -2  -3   9        3.47        1.70      1.22 o
  -1  -3   9        0.35       -1.12      1.12 o
   0  -3   9      389.89      357.31      8.43 o
   1  -3   9       39.04       37.56      1.98 o
   2  -3   9        5.10        4.32      1.00 o
   3  -3   9        0.92        0.29      1.02 o
   4  -3   9       13.43       13.96      1.33 o
   5  -3   9        0.59        0.14      0.58 o
  -5  -2   9       12.55       12.06      3.47 o
  -4  -2   9       16.06       15.53      3.32 o
  -3  -2   9        4.06        3.32      1.66 o
  -2  -2   9       58.46       71.22      4.22 o
  -1  -2   9       28.82       30.49      2.28 o
   0  -2   9        9.47        3.77      1.36 o
   1  -2   9       75.41       66.34      2.19 o
   2  -2   9        3.44        3.85      0.90 o
   3  -2   9       63.64       67.53      2.71 o
   4  -2   9       15.43       15.46      1.76 o
   5  -2   9        1.22       -0.26      0.58 o
  -5  -1   9       16.32       15.23      3.02 o
  -4  -1   9       28.78       24.43      3.62 o
  -3  -1   9       43.13       45.85      4.22 o
  -2  -1   9        1.43        1.81      1.66 o
  -1  -1   9       43.16       38.17      2.31 o
   0  -1   9      168.47      168.45      6.35 o
   1  -1   9        5.56       14.49      2.27 o
   2  -1   9      104.92      101.97      3.79 o
   3  -1   9       55.29       60.09      2.61 o
   4  -1   9        6.27        8.34      1.41 o
  -5   0   9        1.38       -0.30      1.81 o
  -4   0   9       70.07       80.54      7.54 o
  -3   0   9        2.53        3.70      4.45 o
  -2   0   9       11.23       11.86      1.70 o
  -1   0   9        3.80        2.83      0.98 o
   0   0   9       40.98       45.25      3.02 o
   1   0   9      246.95      239.40      6.16 o
   2   0   9       14.91       16.74      2.24 o
   3   0   9      124.22      133.95      3.77 o
   4   0   9       32.86       27.19      2.64 o
  -6   1   9       21.31       24.88      1.96 o
  -5   1   9       65.67       64.58      2.75 o
  -4   1   9       75.82       75.45      4.52 o
  -3   1   9       33.38       38.86      2.34 o
  -2   1   9       65.34       66.73      2.66 o
  -1   1   9      337.41      331.57      6.33 o
   0   1   9      350.73      359.82     11.68 o
   1   1   9      159.61      154.79      4.59 o
   2   1   9       27.68       23.15      1.84 o
   3   1   9       54.88       53.74      2.61 o
   4   1   9       51.05       47.47      1.85 o
  -5   2   9       86.87       85.68      2.83 o
  -4   2   9       18.98       14.41      1.78 o
  -3   2   9       23.76       19.96      1.88 o
  -2   2   9        3.36        2.31      1.05 o
  -1   2   9       16.21       16.29      1.40 o
   0   2   9      285.16      262.58      6.82 o
   1   2   9       10.46       12.77      1.77 o
   2   2   9      397.74      393.86      9.44 o
   3   2   9       15.41       17.69      3.47 o
   4   2   9       22.84       23.93      2.41 o
  -5   3   9       10.80        7.14      1.73 o
  -4   3   9       46.93       48.67      2.28 o
  -3   3   9       43.02       41.41      4.83 o
  -2   3   9       25.45       27.31      2.17 o
  -1   3   9       44.91       51.01      1.90 o
   0   3   9        0.01       -1.02      1.33 o
   1   3   9        4.36        4.33      1.19 o
   2   3   9      569.78      610.23     13.77 o
   3   3   9       26.10       25.00      2.26 o
   4   3   9       59.96       64.57      2.23 o
  -5   4   9       40.00       43.09      1.84 o
  -4   4   9       56.30       65.48      3.62 o
  -3   4   9       92.04       95.06      6.87 o
  -2   4   9       18.29       17.44      2.04 o
  -1   4   9       31.94       36.86      1.73 o
   0   4   9      201.55      217.61      8.32 o
   1   4   9      634.69      644.41     14.38 o
   2   4   9      186.56      201.49      5.45 o
   3   4   9        0.05        0.53      0.86 o
  -5   5   9      236.13      233.81      7.58 o
  -4   5   9       31.17       30.05      1.67 o
  -3   5   9       73.34       77.10      3.62 o
  -2   5   9      501.45      507.91     15.96 o
  -1   5   9       17.21       17.64      2.86 o
   0   5   9      183.11      181.71      7.41 o
   1   5   9       26.67       28.46      2.08 o
   2   5   9       29.03       27.40      1.91 o
   3   5   9       14.99       12.66      1.66 o
  -4   6   9       17.39       17.95      1.30 o
  -3   6   9       42.20       34.82      1.81 o
  -2   6   9        3.03        1.90      0.83 o
  -1   6   9        0.99       -1.51      1.51 o
   0   6   9       18.35       22.69      2.14 o
   1   6   9       31.56       32.81      5.81 o
   2   6   9       52.98       53.33      2.25 o
  -4   7   9        2.01        1.51      0.75 o
  -3   7   9       43.04       38.66      1.73 o
  -2   7   9       12.74       10.55      2.41 o
  -1   7   9       31.29       33.03      3.17 o
   0   7   9      285.92      278.95     13.18 o
   1   7   9       13.24       19.00      2.86 o
   2   7   9       10.51       10.85      2.11 o
  -2   8   9        0.41        0.00      1.36 o
  -1   8   9       49.26       46.94      2.56 o
   0   8   9      211.69      194.98      6.81 o
  -1 -11  10        1.28        0.60      0.75 o
   0 -11  10        8.46       10.30      1.19 o
   1 -11  10        0.76        0.90      0.64 o
  -3 -10  10        1.35        0.60      1.06 o
  -2 -10  10       18.27       20.21      2.11 o
  -1 -10  10       45.10       43.36      2.10 o
   0 -10  10        1.15        0.75      0.72 o
   1 -10  10        0.30       -0.66      0.69 o
   2 -10  10       11.95       11.40      1.39 o
  -3  -9  10       20.78       20.40      1.91 o
  -2  -9  10       15.06       17.55      4.00 o
  -1  -9  10       68.21       69.12      4.07 o
   0  -9  10       87.97       92.61      3.91 o
   1  -9  10       41.76       40.58      2.17 o
   2  -9  10        2.60        4.25      1.36 o
   3  -9  10       12.34       12.75      1.73 o
  -4  -8  10       16.67       13.72      2.41 o
  -3  -8  10       13.74       16.83      3.47 o
  -2  -8  10      106.83       90.48      2.97 o
  -1  -8  10       15.69       16.40      2.34 o
   0  -8  10        0.72        1.51      1.05 o
   1  -8  10      705.46      771.14     14.22 o
   2  -8  10       11.85       15.29      1.83 o
   3  -8  10        1.69        0.77      0.96 o
  -4  -7  10       17.65       14.49      3.09 o
  -3  -7  10       29.47       25.73      2.86 o
  -2  -7  10       24.61       20.56      4.98 o
  -1  -7  10       21.64       21.67      3.17 o
   0  -7  10       27.15       29.95      2.31 o
   1  -7  10      402.81      419.42      8.47 o
   2  -7  10        0.01        0.16      0.92 o
   3  -7  10       19.36       20.58      3.47 o
   4  -7  10       13.63       10.25      2.56 o
  -5  -6  10        1.92        0.60      1.81 o
  -4  -6  10       23.81       29.14      3.85 o
  -3  -6  10        0.20       -0.49      1.73 o
  -2  -6  10      244.74      246.15      5.61 o
  -1  -6  10      101.34      109.33      6.27 o
   0  -6  10      929.22      979.25     17.64 o
   1  -6  10     1052.35     1125.41     20.15 o
   2  -6  10       67.95       70.06      3.33 o
   3  -6  10       66.71       61.26      2.39 o
   4  -6  10       17.84       14.92      1.05 o
  -5  -5  10       20.64       23.94      3.69 o
  -4  -5  10      123.75      122.67      4.48 o
  -3  -5  10      241.57      217.99      6.58 o
  -2  -5  10       65.04       61.95      3.29 o
  -1  -5  10       51.24       52.55      2.61 o
   0  -5  10       79.52       75.45      2.75 o
   1  -5  10      534.80      562.14     10.70 o
   2  -5  10      104.14      104.70      2.81 o
   3  -5  10       33.14       30.01      2.01 o
   4  -5  10        1.09        1.68      1.28 o
  -5  -4  10       43.61       53.40      4.07 o
  -4  -4  10       26.74       20.11      2.85 o
  -3  -4  10       32.58       33.38      3.15 o
  -2  -4  10        6.45       12.13      2.89 o
  -1  -4  10      256.00      231.81      5.16 o
   0  -4  10       29.48       30.84      2.40 o
   1  -4  10       52.55       54.11      2.37 o
   2  -4  10        0.15        0.69      0.85 o
   3  -4  10        6.56        4.58      0.96 o
   4  -4  10       27.65       28.38      1.30 o
  -5  -3  10        0.49        1.06      1.81 o
  -4  -3  10       81.10       81.24      3.19 o
  -3  -3  10        0.58        1.77      1.28 o
  -2  -3  10       56.98       57.48      2.68 o
  -1  -3  10      108.64      100.10      3.42 o
   0  -3  10        0.50        1.59      1.08 o
   1  -3  10       12.56       10.65      1.33 o
   2  -3  10       30.08       29.20      1.81 o
   3  -3  10        8.39       13.16      1.86 o
   4  -3  10       11.04       10.40      1.25 o
  -5  -2  10       12.22       14.02      3.02 o
  -4  -2  10       11.41        6.93      2.11 o
  -3  -2  10       20.40       27.89      3.62 o
  -2  -2  10      265.54      281.75      7.05 o
  -1  -2  10      622.10      599.66     18.60 o
   0  -2  10        1.40        0.78      1.00 o
   1  -2  10        9.00        6.40      1.02 o
   2  -2  10        0.66        1.61      1.13 o
   3  -2  10       44.77       48.54      2.87 o
   4  -2  10        2.75        1.85      0.91 o
  -5  -1  10       54.04       59.44      3.92 o
  -4  -1  10       68.30       63.98      4.53 o
  -3  -1  10        2.68        4.82      1.81 o
  -2  -1  10        5.14        3.01      1.81 o
  -1  -1  10      177.68      171.76      4.99 o
   0  -1  10        0.21        1.33      1.52 o
   1  -1  10       19.20       23.25      3.09 o
   2  -1  10       84.71       90.81      3.05 o
   3  -1  10        6.67       10.89      1.64 o
   4  -1  10        5.54        4.58      0.90 o
  -5   0  10       14.71       18.09      2.86 o
  -4   0  10      119.90      119.14      7.10 o
  -3   0  10      124.41      126.92      5.36 o
  -2   0  10        3.33        2.71      1.07 o
  -1   0  10        0.21        0.10      0.94 o
   0   0  10      117.52      113.27      4.83 o
   1   0  10        8.55        5.41      4.15 o
   2   0  10        9.04        8.38      1.59 o
   3   0  10       94.98       92.23      3.35 o
   4   0  10        0.10        0.10      0.73 o
  -5   1  10        5.15        5.58      1.81 o
  -4   1  10       26.35       26.38      2.06 o
  -3   1  10        2.84        3.39      1.12 o
  -2   1  10        0.14        0.92      2.19 o
  -1   1  10      149.73      157.93      4.38 o
   0   1  10      163.18      143.65      4.39 o
   1   1  10       17.24       17.57      1.79 o
   2   1  10        4.30        5.87      1.25 o
   3   1  10       24.66       24.58      4.83 o
   4   1  10       62.51       66.69      2.49 o
  -5   2  10        2.23        1.12      0.94 o
  -4   2  10       93.84       94.27      3.15 o
  -3   2  10        0.97        1.06      1.36 o
  -2   2  10      148.55      160.43      4.53 o
  -1   2  10        0.01        0.38      0.86 o
   0   2  10       67.35       65.49      3.92 o
   1   2  10        0.27        2.29      1.66 o
   2   2  10       59.28       59.83      4.45 o
   3   2  10        0.50       -0.15      0.85 o
   4   2  10       37.38       42.95      3.09 o
  -5   3  10        2.16        1.96      0.75 o
  -4   3  10       92.60       84.83      4.38 o
  -3   3  10       37.73       38.47      2.06 o
  -2   3  10      233.95      238.98     12.03 o
  -1   3  10      208.00      225.80      8.16 o
   0   3  10       26.09       27.75      2.86 o
   1   3  10      284.72      289.70      9.84 o
   2   3  10        2.43        1.66      1.66 o
   3   3  10       10.87        9.61      1.41 o
  -5   4  10        0.34        0.77      1.06 o
  -4   4  10        3.87        2.03      0.75 o
  -3   4  10       29.91       24.19      1.74 o
  -2   4  10       86.24       91.52      2.55 o
  -1   4  10       80.97       75.75      4.08 o
   0   4  10       10.54        7.24      2.41 o
   1   4  10      128.41      131.83      4.11 o
   2   4  10       14.15       14.54      1.71 o
   3   4  10        0.00       -0.62      0.72 o
  -5   5  10       14.88       16.75      0.96 o
  -4   5  10        0.01        0.29      0.66 o
  -3   5  10       20.82       17.88      1.67 o
  -2   5  10        0.20       -0.02      0.66 o
  -1   5  10        5.95        6.48      1.81 o
   0   5  10       70.46       65.93      2.97 o
   1   5  10      136.26      154.37      4.43 o
   2   5  10        7.04        6.99      1.73 o
   3   5  10       20.43       26.24      1.96 o
  -4   6  10       14.12       13.98      0.99 o
  -3   6  10        0.64        0.84      0.83 o
  -2   6  10       16.57       18.24      2.86 o
  -1   6  10       16.56       11.76      2.86 o
   0   6  10      231.53      238.05      6.18 o
   1   6  10       46.30       37.41      2.72 o
   2   6  10       29.94       35.76      1.95 o
  -3   7  10        5.16        3.17      1.51 o
  -2   7  10       15.54       21.11      2.71 o
  -1   7  10        8.26       12.51      2.71 o
   0   7  10      243.33      244.40      8.33 o
   1   7  10       27.63       28.20      3.17 o
  -2   8  10       27.49       29.26      1.96 o
  -1   8  10       17.12       15.23      1.96 o
  -1 -11  11       27.35       29.68      1.41 o
   0 -11  11        3.76        3.92      1.06 o
  -2 -10  11        9.60       11.85      1.37 o
  -1 -10  11        1.39        0.73      0.78 o
   0 -10  11       21.77       24.73      1.95 o
   1 -10  11        3.04        1.06      0.64 o
   2 -10  11      107.83      103.42      2.72 o
  -3  -9  11       42.48       36.21      2.87 o
  -2  -9  11        5.86        2.84      1.01 o
  -1  -9  11       17.07       18.43      1.88 o
   0  -9  11       27.98       28.15      1.95 o
   1  -9  11       26.78       30.29      2.94 o
   2  -9  11       45.84       43.28      2.03 o
  -4  -8  11        0.28       -0.30      1.36 o
  -3  -8  11       12.67       18.23      2.53 o
  -2  -8  11       13.01        8.58      1.43 o
  -1  -8  11       43.92       49.64      2.75 o
   0  -8  11        3.45        5.00      1.16 o
   1  -8  11      312.61      319.62      6.91 o
   2  -8  11       60.50       55.74      2.04 o
   3  -8  11        0.03       -0.83      0.83 o
  -4  -7  11       21.06       22.84      3.39 o
  -3  -7  11       72.50       72.05      3.69 o
  -2  -7  11       39.84       30.66      2.61 o
  -1  -7  11       97.58      106.97      4.08 o
   0  -7  11        0.69        1.88      3.18 o
   1  -7  11       12.41       14.74      1.72 o
   2  -7  11       88.38       81.03      2.57 o
   3  -7  11        2.00        1.12      2.11 o
  -4  -6  11        3.91        6.16      5.43 o
  -3  -6  11      214.56      194.78      6.04 o
  -2  -6  11       65.15       61.10      2.84 o
  -1  -6  11        7.02       14.94      2.53 o
   0  -6  11     1008.42     1049.22     18.78 o
   1  -6  11      200.55      214.85      4.95 o
   2  -6  11       19.36       21.59      1.66 o
   3  -6  11        3.23        3.16      1.03 o
   4  -6  11        0.48       -0.25      1.01 o
  -5  -5  11       32.95       31.98      3.77 o
  -4  -5  11       49.73       52.63      3.44 o
  -3  -5  11        2.98        1.28      1.62 o
  -2  -5  11        3.65        1.11      2.05 o
  -1  -5  11        4.12        1.99      1.04 o
   0  -5  11      221.46      213.51      4.92 o
   1  -5  11       23.31       27.43      1.95 o
   2  -5  11       64.47       68.58      2.38 o
   3  -5  11        3.25        2.61      0.89 o
   4  -5  11        2.13        2.02      0.81 o
  -5  -4  11        8.12       14.92      3.01 o
  -4  -4  11       24.18       26.39      3.62 o
  -3  -4  11      123.15      110.41      3.48 o
  -2  -4  11        0.19       -1.08      1.13 o
  -1  -4  11     1473.23     1435.22     24.94 o
   0  -4  11      638.98      638.94     11.87 o
   1  -4  11       19.99       20.85      1.88 o
   2  -4  11      127.68      117.24      2.88 o
   3  -4  11        1.14        2.07      1.29 o
   4  -4  11        0.02       -0.16      1.06 o
  -5  -3  11        4.22        3.47      1.81 o
  -4  -3  11       41.00       41.00      4.30 o
  -3  -3  11       22.86       19.00      2.56 o
  -2  -3  11        7.80        6.67      1.36 o
  -1  -3  11      410.24      388.14     16.16 o
   0  -3  11       65.66       60.86      3.76 o
   1  -3  11        2.16        2.04      0.91 o
   2  -3  11       44.59       42.33      2.50 o
   3  -3  11       32.95       32.74      1.89 o
   4  -3  11        2.73        1.48      0.70 o
  -5  -2  11       57.06       57.64      3.92 o
  -4  -2  11        0.21       -1.00      1.00 o
  -3  -2  11      111.21      120.16      3.95 o
  -2  -2  11      140.49      143.71      5.44 o
  -1  -2  11      246.72      238.39      8.33 o
   0  -2  11        5.87        5.33      1.06 o
   1  -2  11        2.08        0.47      1.13 o
   2  -2  11       31.67       22.18      2.06 o
   3  -2  11       34.69       42.54      1.94 o
   4  -2  11        0.26       14.32      4.52 o
  -5  -1  11       23.92       25.36      3.69 o
  -4  -1  11       48.14       48.12      3.92 o
  -3  -1  11        8.74       11.61      2.26 o
  -2  -1  11        0.69        0.11      1.66 o
  -1  -1  11        1.59        0.30      1.06 o
   0  -1  11        0.75       -1.12      2.19 o
   1  -1  11        0.20        1.51      1.17 o
   2  -1  11       23.80       26.29      2.38 o
   3  -1  11        0.28        0.81      1.41 o
   4  -1  11      166.53      172.77      4.39 o
  -5   0  11       62.89       59.93      2.28 o
  -4   0  11       38.52       35.29      3.47 o
  -3   0  11        0.01       -0.53      1.34 o
  -2   0  11      185.68      200.62      5.39 o
  -1   0  11       46.10       48.28      2.54 o
   0   0  11       16.79       17.55      3.32 o
   1   0  11       35.45       34.04      2.71 o
   2   0  11        4.18        3.41      1.01 o
   3   0  11       39.15       39.99      1.96 o
   4   0  11       73.65       71.63      2.40 o
  -4   1  11       24.24       23.79      4.00 o
  -3   1  11       15.81       20.32      2.56 o
  -2   1  11        0.32        0.28      0.76 o
  -1   1  11       12.61       15.56      2.34 o
   0   1  11      159.79      161.85      4.60 o
   1   1  11       34.82       36.82      2.10 o
   2   1  11        0.66        0.93      1.41 o
   3   1  11        4.93        4.07      1.17 o
   4   1  11       40.71       41.11      1.66 o
  -5   2  11        1.19       -1.06      1.21 o
  -4   2  11        4.81        3.89      0.98 o
  -3   2  11       35.16       37.64      2.06 o
  -2   2  11      118.23      132.70      3.22 o
  -1   2  11       16.01       17.57      2.01 o
   0   2  11       18.51       18.39      3.17 o
   1   2  11        6.87        9.96      2.17 o
   2   2  11       25.86       27.13      2.71 o
   3   2  11        0.91       -0.23      0.83 o
  -5   3  11        1.45        1.36      1.36 o
  -4   3  11        4.76        7.07      1.30 o
  -3   3  11       14.52       14.01      1.52 o
  -2   3  11      101.86      102.28      2.69 o
  -1   3  11      106.31       95.55      9.29 o
   0   3  11       24.78       35.43      4.22 o
   1   3  11      150.62      161.51      5.97 o
   2   3  11       17.81       20.56      1.81 o
   3   3  11        0.11        1.06      0.75 o
  -5   4  11        0.03        0.60      0.75 o
  -4   4  11       19.91       22.16      1.45 o
  -3   4  11       18.18       23.67      3.62 o
  -2   4  11       46.32       47.74      2.32 o
  -1   4  11        0.00        0.24      1.22 o
   0   4  11        5.28        4.22      1.36 o
   1   4  11       27.26       25.33      3.02 o
   2   4  11       30.19       34.88      1.81 o
   3   4  11        4.57        6.03      1.36 o
  -4   5  11        4.77        4.18      0.73 o
  -3   5  11        1.37        1.27      0.61 o
  -2   5  11        0.75       -0.26      1.01 o
  -1   5  11        5.11        4.52      2.11 o
   0   5  11       10.96       12.66      2.11 o
   1   5  11       80.77       76.52      3.77 o
   2   5  11        5.95        5.59      1.28 o
  -3   6  11       10.78        8.14      2.41 o
  -2   6  11        3.95        3.92      1.66 o
  -1   6  11       21.21       29.40      3.47 o
   0   6  11        2.22        1.51      1.06 o
   1   6  11       41.80       43.15      2.72 o
  -2   7  11        9.68        9.20      2.86 o
  -1   7  11        6.09        8.29      1.66 o
   0   7  11      191.93      195.88      6.66 o
  -2 -10  12        0.10        0.15      1.21 o
  -1 -10  12        5.96        6.58      1.23 o
   0 -10  12        8.30        8.97      1.41 o
   1 -10  12        0.48        0.92      0.58 o
  -3  -9  12       70.21       82.58      3.93 o
  -2  -9  12       30.70       30.45      2.19 o
  -1  -9  12       16.91       20.50      1.70 o
   0  -9  12        0.00        0.69      0.72 o
   1  -9  12       12.97       14.44      1.81 o
   2  -9  12        0.57        1.13      1.13 o
  -3  -8  12       18.63       19.60      2.86 o
  -2  -8  12       32.01       23.65      2.09 o
  -1  -8  12        1.04        1.78      0.94 o
   0  -8  12        0.01       -0.41      0.83 o
   1  -8  12      219.44      215.59      4.82 o
   2  -8  12       10.84        8.10      1.22 o
   3  -8  12        5.78        2.57      3.17 o
  -4  -7  12        8.50        5.43      1.96 o
  -3  -7  12       46.10       43.09      3.24 o
  -2  -7  12       21.14       25.36      2.85 o
  -1  -7  12       15.38       17.21      3.92 o
   0  -7  12       32.54       35.40      2.37 o
   1  -7  12       13.49       15.92      1.66 o
   2  -7  12       23.06       21.77      1.51 o
   3  -7  12       16.40       15.84      2.34 o
  -4  -6  12       10.46       11.01      3.92 o
  -3  -6  12       10.65        8.12      1.80 o
  -2  -6  12        0.52       -0.74      1.58 o
  -1  -6  12        0.00        1.17      1.08 o
   0  -6  12      309.89      331.02      6.81 o
   1  -6  12       17.98       14.79      1.72 o
   2  -6  12       31.67       35.19      1.76 o
   3  -6  12       19.44       13.70      1.64 o
  -4  -5  12       11.42       19.30      3.77 o
  -3  -5  12        0.00       -1.74      1.81 o
  -2  -5  12       40.12       37.94      3.12 o
  -1  -5  12       17.34       19.01      1.98 o
   0  -5  12      351.92      362.56      7.29 o
   1  -5  12        3.95        3.97      2.11 o
   2  -5  12       13.62       18.96      1.77 o
   3  -5  12       74.94       69.75      2.24 o
  -5  -4  12        0.02        0.00      2.11 o
  -4  -4  12      172.27      163.57      7.26 o
  -3  -4  12       10.61       12.02      3.39 o
  -2  -4  12       40.96       42.77      3.62 o
  -1  -4  12      187.34      178.12      4.34 o
   0  -4  12       90.24       88.18      2.84 o
   1  -4  12       10.25        9.86      1.47 o
   2  -4  12       32.64       28.49      2.78 o
   3  -4  12        8.07        4.81      1.77 o
   4  -4  12       26.99       26.25      1.81 o
  -5  -3  12        7.55        4.37      1.81 o
  -4  -3  12        6.97        3.12      1.12 o
  -3  -3  12        0.00       -0.25      1.03 o
  -2  -3  12       90.16       86.75      3.35 o
  -1  -3  12       41.56       39.82      3.02 o
   0  -3  12       83.75       76.03      2.99 o
   1  -3  12        5.04        2.60      0.95 o
   2  -3  12       19.43       14.81      2.16 o
   3  -3  12       11.35       10.28      1.75 o
   4  -3  12       23.35       33.11      1.49 o
  -5  -2  12        7.59       13.87      2.86 o
  -4  -2  12      197.17      183.52      6.20 o
  -3  -2  12      121.51      129.69      4.06 o
  -2  -2  12      578.61      599.61     13.50 o
  -1  -2  12      559.43      552.39     17.50 o
   0  -2  12        2.71        4.35      1.18 o
   1  -2  12       86.37       74.79      4.90 o
   2  -2  12       11.52       10.26      1.74 o
   3  -2  12        1.00        0.99      0.77 o
   4  -2  12       70.17       66.98      2.03 o
  -5  -1  12       12.55       10.04      1.51 o
  -4  -1  12       49.55       50.70      2.94 o
  -3  -1  12       20.61       20.03      1.96 o
  -2  -1  12      758.64      821.49     17.97 o
  -1  -1  12       17.91       15.72      1.82 o
   0  -1  12       41.84       45.11      2.64 o
   1  -1  12        5.76        5.43      1.28 o
   2  -1  12        2.07        1.07      1.23 o
   3  -1  12        0.06       -0.72      0.72 o
  -5   0  12        0.00        1.06      1.66 o
  -4   0  12        9.46        6.44      1.22 o
  -3   0  12       93.95       94.97      3.57 o
  -2   0  12      607.55      658.18     24.51 o
  -1   0  12       16.56       19.30      2.26 o
   0   0  12       77.27       77.38      3.04 o
   1   0  12      112.15       97.69      3.13 o
   2   0  12        6.64        3.24      0.99 o
   3   0  12       11.18       14.31      1.58 o
  -5   1  12        0.82        0.22      0.64 o
  -4   1  12       44.03       48.12      2.60 o
  -3   1  12       26.96       31.74      1.58 o
  -2   1  12        0.12        0.20      0.79 o
  -1   1  12        7.64        6.48      2.11 o
   0   1  12       53.18       44.21      2.40 o
   1   1  12       59.60       61.80      2.41 o
   2   1  12        3.64        3.61      1.01 o
   3   1  12        4.44        6.55      2.11 o
  -5   2  12        6.26        6.03      1.03 o
  -4   2  12       63.35       65.91      2.43 o
  -3   2  12        9.48        9.24      1.20 o
  -2   2  12       33.98       34.31      2.64 o
  -1   2  12      118.51      125.33      5.29 o
   0   2  12       48.04       47.28      3.09 o
   1   2  12        7.93        5.71      2.07 o
   2   2  12       13.13       13.49      1.88 o
   3   2  12      126.71      137.80      5.74 o
  -5   3  12        0.00       -0.45      0.60 o
  -4   3  12       57.38       64.67      1.84 o
  -3   3  12       51.97       49.78      1.75 o
  -2   3  12      136.55      137.88      4.04 o
  -1   3  12       83.07       77.87      3.46 o
   0   3  12       12.95       11.44      2.01 o
   1   3  12       76.06       77.93      2.93 o
   2   3  12        1.15        1.08      0.90 o
   3   3  12        3.87        2.34      0.75 o
  -4   4  12       29.56       26.06      1.51 o
  -3   4  12        4.25        6.20      1.21 o
  -2   4  12        3.28        4.53      1.00 o
  -1   4  12        2.98        3.85      1.63 o
   0   4  12        8.64        9.95      1.96 o
   1   4  12        4.47        7.54      1.81 o
   2   4  12        0.60        0.78      0.79 o
  -4   5  12        1.83        4.52      1.36 o
  -3   5  12       23.38       24.71      1.59 o
  -2   5  12       12.52       11.01      3.17 o
   0   5  12        5.81        5.88      1.66 o
   1   5  12       30.63       31.82      2.26 o
  -2   6  12       21.89       20.36      3.62 o
  -1   6  12       12.90       15.98      1.81 o
   0   6  12       25.39       25.18      2.11 o
   1   6  12       32.64       25.34      2.41 o
  -1   7  12       56.33       58.27      2.72 o
  -1 -10  13       11.07       12.07      1.73 o
   0 -10  13        0.32        0.49      0.58 o
  -2  -9  13       20.35       16.59      2.56 o
  -1  -9  13        8.38        9.10      1.34 o
   0  -9  13        9.56        9.59      1.27 o
   1  -9  13        0.43       -0.58      0.58 o
  -3  -8  13        0.01       -0.15      1.51 o
  -2  -8  13       89.96       99.87      3.62 o
  -1  -8  13       20.87       23.90      3.39 o
   0  -8  13        4.94        2.66      0.86 o
   1  -8  13       17.81       16.93      1.47 o
   2  -8  13       54.99       53.59      2.31 o
  -3  -7  13        0.14        0.45      1.66 o
  -2  -7  13       22.24       18.09      3.47 o
  -1  -7  13        4.35       13.26      3.47 o
   0  -7  13        8.69        8.38      1.62 o
   1  -7  13       37.25       35.19      1.74 o
   2  -7  13       59.57       61.12      2.01 o
  -3  -6  13       33.33       31.37      5.28 o
  -2  -6  13       59.24       74.23      5.58 o
  -1  -6  13        0.73        2.41      1.14 o
   0  -6  13        2.34        1.74      2.40 o
   1  -6  13       92.62       92.87      3.59 o
   2  -6  13       63.30       61.34      3.24 o
   3  -6  13       46.81       48.77      2.12 o
  -4  -5  13       12.88       14.02      2.86 o
  -3  -5  13        0.99        1.96      3.01 o
  -2  -5  13        0.00       -1.88      1.88 o
  -1  -5  13        4.39        4.61      1.10 o
   0  -5  13       57.89       65.14      2.44 o
   1  -5  13       35.53       34.00      1.88 o
   2  -5  13        0.64        0.78      1.51 o
   3  -5  13       18.25       16.13      3.02 o
  -4  -4  13        1.87        1.51      2.11 o
  -3  -4  13       27.25       21.41      4.00 o
  -2  -4  13       58.48       64.42      3.77 o
  -1  -4  13      461.84      455.16     27.87 o
   0  -4  13       23.99       23.57      2.75 o
   1  -4  13        1.68        3.54      1.19 o
   2  -4  13        1.34        0.67      1.04 o
   3  -4  13       42.50       44.61      2.43 o
  -4  -3  13       14.98       11.89      1.70 o
  -3  -3  13        2.30        2.01      1.58 o
  -2  -3  13       15.75       14.62      2.26 o
  -1  -3  13      561.28      573.93     18.41 o
   0  -3  13       10.04        6.61      2.19 o
   1  -3  13        0.65        0.81      1.30 o
   2  -3  13       13.46       13.73      2.92 o
   3  -3  13        2.15        1.79      0.93 o
  -4  -2  13        0.32       -0.18      1.88 o
  -3  -2  13       47.92       45.44      2.37 o
  -2  -2  13       89.24       86.63      4.08 o
  -1  -2  13      291.12      299.24     10.45 o
   0  -2  13        0.10       -1.21      1.21 o
   1  -2  13       66.20       59.76      3.04 o
   2  -2  13       35.26       26.13      2.36 o
   3  -2  13        0.00        0.54      0.74 o
  -5  -1  13       50.47       45.12      2.41 o
  -4  -1  13       65.08       60.72      2.39 o
  -3  -1  13      118.77      123.55      3.80 o
  -2  -1  13        0.93       -0.08      1.36 o
  -1  -1  13      132.93      135.43      4.98 o
   0  -1  13       70.31       70.14      3.03 o
   1  -1  13      287.71      273.37      7.12 o
   2  -1  13       26.50       32.45      1.80 o
   3  -1  13        2.04        2.16      1.55 o
  -5   0  13       19.52       15.53      1.51 o
  -4   0  13       14.79       15.51      2.11 o
  -3   0  13      480.37      506.32     11.78 o
  -2   0  13       34.70       37.79      2.79 o
  -1   0  13       51.78       51.35      2.64 o
   0   0  13       83.18       84.86      3.15 o
   1   0  13       19.43       21.14      2.80 o
   2   0  13       48.66       55.13      2.15 o
   3   0  13       23.11       26.68      1.52 o
  -5   1  13       16.60       16.29      1.36 o
  -4   1  13       12.26       10.28      1.28 o
  -3   1  13      441.87      475.21     25.44 o
  -2   1  13       68.25       73.05      4.75 o
  -1   1  13      128.02      122.18      5.14 o
   0   1  13        0.01        0.34      2.11 o
   1   1  13       71.99       76.75      2.60 o
   2   1  13        6.29        4.37      1.43 o
   3   1  13      267.74      303.17      9.56 o
  -4   2  13       15.49       13.92      1.45 o
  -3   2  13      647.20      660.46     14.49 o
  -2   2  13       45.84       45.87      5.73 o
  -1   2  13       14.29       14.02      2.26 o
   0   2  13       83.74       77.64      2.98 o
   1   2  13       13.42       10.28      2.56 o
   2   2  13        0.34       -0.38      0.75 o
  -4   3  13       14.68       13.39      1.21 o
  -3   3  13        8.99        8.47      1.33 o
  -2   3  13       99.13       95.02      4.53 o
  -1   3  13       58.03       55.22      3.47 o
   0   3  13        1.51        1.21      1.06 o
   1   3  13       50.78       49.79      3.02 o
   2   3  13       19.76       18.26      1.48 o
  -4   4  13       28.23       28.51      1.66 o
  -3   4  13        5.67        5.65      1.96 o
  -2   4  13       21.32       22.79      2.26 o
  -1   4  13       17.91       14.93      1.96 o
   0   4  13        0.39        0.15      1.06 o
   1   4  13        0.00       -1.06      1.21 o
  -1   5  13        0.76        0.15      0.90 o
   0   5  13       14.07       13.57      1.66 o
   1   5  13       97.06      105.61      4.08 o
  -2   6  13       14.08       15.08      1.51 o
  -1   6  13        3.60        3.32      0.90 o
  -2  -9  14        1.92        1.36      1.36 o
  -1  -9  14        3.67        1.88      0.98 o
   0  -9  14        0.34        2.56      1.51 o
   1  -9  14        2.55        3.84      0.98 o
  -2  -8  14       40.68       33.19      3.47 o
  -1  -8  14       25.39       25.66      1.74 o
   0  -8  14       38.51       39.24      1.85 o
   1  -8  14       51.36       47.21      2.41 o
  -2  -7  14       32.61       45.85      3.92 o
  -1  -7  14       11.92       12.05      3.09 o
   0  -7  14        1.02        2.94      1.62 o
   1  -7  14        8.93       11.07      1.94 o
   2  -7  14       45.56       47.20      3.85 o
  -2  -6  14        2.40        4.22      2.41 o
  -1  -6  14       14.61       11.47      1.56 o
   0  -6  14       13.10       12.46      1.80 o
   1  -6  14        0.04        0.35      1.05 o
   2  -6  14        4.07        3.09      0.98 o
  -2  -5  14        0.77        2.71      1.51 o
  -1  -5  14        0.31        5.99      4.60 o
   0  -5  14        1.08        1.72      1.02 o
   1  -5  14       15.43       14.27      1.44 o
   2  -5  14        0.72        0.86      1.88 o
  -4  -4  14       29.39       23.23      5.43 o
  -3  -4  14        0.38        2.56      1.51 o
  -2  -4  14       55.86       64.72      3.77 o
  -1  -4  14        2.32        0.60      1.36 o
   0  -4  14        1.50        1.58      1.07 o
   1  -4  14       34.50       32.88      3.32 o
   2  -4  14       30.30       29.16      2.49 o
   3  -4  14       19.39       18.25      1.44 o
  -4  -3  14       58.01       50.31      2.94 o
  -3  -3  14       14.22        8.29      1.96 o
  -2  -3  14        7.45        9.35      2.11 o
  -1  -3  14       31.26       31.67      3.17 o
   0  -3  14        3.76        2.41      1.66 o
   1  -3  14        2.35        3.20      1.37 o
   2  -3  14      144.32      132.13      4.09 o
   3  -3  14       17.63       22.49      1.33 o
  -4  -2  14       14.42       14.55      1.96 o
  -3  -2  14       36.94       32.89      2.13 o
  -2  -2  14      507.43      526.67     16.72 o
  -1  -2  14        1.82        2.41      1.36 o
   0  -2  14       36.01       37.29      2.53 o
   1  -2  14        0.35        2.81      1.48 o
   2  -2  14       17.97       17.23      1.75 o
   3  -2  14       42.95       48.29      2.72 o
  -4  -1  14       34.02       33.88      1.82 o
  -3  -1  14        1.82        1.55      0.85 o
  -2  -1  14      256.60      253.37      8.93 o
  -1  -1  14       31.01       33.57      2.31 o
   0  -1  14       20.41       20.83      1.95 o
   1  -1  14       47.07       48.50      2.47 o
   2  -1  14        5.89        7.07      1.15 o
   3  -1  14       31.98       35.95      1.54 o
  -4   0  14       27.00       23.96      1.81 o
  -3   0  14       59.01       59.76      2.46 o
  -2   0  14      537.24      564.27     12.53 o
  -1   0  14       66.71       65.17      2.66 o
   0   0  14       15.58        9.55      1.70 o
   1   0  14        1.58       -1.03      1.06 o
   2   0  14       12.20       17.49      2.31 o
  -4   1  14       24.69       20.89      3.39 o
  -3   1  14       23.58       25.16      2.04 o
  -1   1  14       95.09      100.31      3.66 o
   0   1  14      113.49      105.10      3.47 o
   1   1  14       15.62       15.66      1.62 o
   2   1  14       12.26       10.50      1.48 o
  -4   2  14       28.40       23.68      1.66 o
  -3   2  14       26.38       23.34      2.79 o
  -2   2  14        0.46        1.51      1.06 o
  -1   2  14        1.48        2.58      0.90 o
   0   2  14       58.51       52.48      2.46 o
   1   2  14       41.35       50.23      3.02 o
   2   2  14        5.87        7.76      1.37 o
  -4   3  14       52.15       46.49      2.11 o
  -3   3  14        5.09        7.32      2.86 o
  -2   3  14        0.60       -0.15      1.06 o
  -1   3  14        1.19        1.79      1.01 o
   0   3  14        8.50       10.70      1.81 o
   1   3  14       32.70       32.88      2.26 o
  -3   4  14        5.27        6.18      1.81 o
  -2   4  14        4.26        6.78      2.11 o
  -1   4  14        0.66        0.60      0.90 o
   0   4  14        1.57       -0.15      0.90 o
   1   4  14        0.19       -0.30      0.90 o
  -2   5  14        0.75        0.00      0.75 o
  -1   5  14        8.53        5.58      1.36 o
  -1  -8  15       19.12       23.58      1.85 o
   0  -8  15       21.04       21.99      1.66 o
   1  -8  15        5.61       -0.15      1.21 o
  -1  -7  15        0.20        0.26      1.48 o
   0  -7  15        0.09       -0.11      1.11 o
   1  -7  15      231.21      249.62      6.08 o
  -1  -6  15       65.20       72.89      4.23 o
   0  -6  15        4.48        4.59      2.01 o
   1  -6  15       34.41       33.82      3.02 o
   2  -6  15        7.73        9.20      2.56 o
  -2  -5  15        1.12        2.71      1.66 o
  -1  -5  15       16.21       22.01      3.02 o
   0  -5  15        0.08       -0.60      1.51 o
   1  -5  15        2.70        1.96      1.66 o
   2  -5  15        3.54        4.22      1.51 o
  -3  -4  15       77.00       72.91      3.62 o
  -2  -4  15       12.10       12.06      2.11 o
  -1  -4  15       13.51       14.77      2.41 o
   0  -4  15       25.63       21.71      2.87 o
   1  -4  15        2.14        2.11      1.51 o
   2  -4  15        1.52        4.16      1.58 o
  -4  -3  15       31.57       26.55      2.87 o
  -3  -3  15       21.01       18.70      2.11 o
  -2  -3  15        4.94        6.33      1.96 o
  -1  -3  15       21.81       23.37      3.62 o
   0  -3  15       35.99       33.48      3.17 o
   1  -3  15        5.97        2.56      1.51 o
   2  -3  15        7.46        4.56      1.17 o
  -4  -2  15       30.96       26.70      2.11 o
  -3  -2  15       25.04       20.51      2.11 o
  -2  -2  15        0.61       -1.06      1.06 o
  -1  -2  15        4.93        6.33      1.81 o
   0  -2  15       73.39       69.72      4.07 o
   1  -2  15        0.03        1.04      1.43 o
   2  -2  15        4.85        3.41      1.34 o
  -4  -1  15        0.27        0.90      0.90 o
  -3  -1  15        1.96        2.26      0.90 o
  -2  -1  15        0.71        1.96      1.06 o
  -1  -1  15        3.44        4.37      2.26 o
   0  -1  15       28.98       29.79      2.49 o
   1  -1  15       13.09       11.90      1.45 o
   2  -1  15        0.11       -0.75      0.75 o
  -4   0  15       17.40       14.32      1.51 o
  -3   0  15       89.15       90.42      3.93 o
  -2   0  15        0.57        0.45      1.06 o
  -1   0  15        0.11        1.66      0.98 o
   0   0  15        7.56       10.43      1.71 o
   1   0  15       41.80       38.52      1.88 o
   2   0  15       13.58       15.38      1.41 o
  -4   1  15       10.61        9.20      1.21 o
  -3   1  15       46.29       41.49      2.41 o
  -2   1  15      104.21      100.56      4.38 o
  -1   1  15       66.12       67.70      3.24 o
   0   1  15       14.04       15.74      3.09 o
   1   1  15       83.95       83.33      3.77 o
  -3   2  15      275.68      269.86      6.11 o
  -2   2  15        0.92        2.25      0.98 o
  -1   2  15       13.28       10.55      1.44 o
   0   2  15        9.12        9.20      1.81 o
   1   2  15        2.08        1.36      1.06 o
  -3   3  15        8.52       10.02      1.19 o
  -2   3  15       18.85       20.62      1.45 o
  -1   3  15       18.32       16.44      1.81 o
   0   3  15       13.33       13.87      1.66 o
  -2   4  15        7.72        9.80      1.51 o
  -1   4  15      151.21      150.40      5.30 o
   0  -7  16        8.13       12.66      4.07 o
  -1  -6  16       15.79       15.23      4.37 o
   0  -6  16        1.33        1.51      1.66 o
   1  -6  16        0.09        0.75      1.51 o
  -2  -5  16       12.96       10.25      2.71 o
  -1  -5  16        4.63        4.52      1.51 o
   0  -5  16      147.11      169.29      6.80 o
   1  -5  16       15.54       21.41      2.86 o
  -3  -4  16       40.79       36.96      2.87 o
  -2  -4  16        0.20       -0.15      1.21 o
  -1  -4  16       13.99       13.27      2.41 o
   0  -4  16       25.15       29.86      2.87 o
   1  -4  16        9.74       10.65      1.59 o
  -3  -3  16       18.64       18.85      1.96 o
  -2  -3  16        0.09       -0.30      0.90 o
  -1  -3  16        0.00        0.00      1.21 o
   0  -3  16        0.36        0.00      1.36 o
   1  -3  16        3.37        0.07      1.36 o
  -3  -2  16       67.16       66.26      3.17 o
  -2  -2  16        1.77        1.66      1.06 o
  -1  -2  16       10.96       13.42      1.96 o
   0  -2  16        0.81        0.00      1.36 o
   1  -2  16       12.10       18.66      2.41 o
  -3  -1  16        0.76       -0.30      0.75 o
  -2  -1  16        4.97        4.52      1.36 o
  -1  -1  16       56.49       52.96      3.02 o
   0  -1  16        2.00        0.88      1.21 o
   1  -1  16       40.88       40.46      2.34 o
  -3   0  16       17.66       15.68      1.66 o
  -2   0  16       17.45       15.98      1.81 o
  -1   0  16        0.27       -0.02      0.91 o
   0   0  16        0.07       -0.60      1.43 o
   1   0  16        4.30        3.72      1.73 o
  -3   1  16       38.75       28.06      2.26 o
  -2   1  16       11.74       11.67      1.47 o
  -1   1  16       79.40       77.93      3.77 o
   0   1  16       20.48        9.50      2.11 o
   1   1  16       46.51       50.41      2.57 o
  -2   2  16        3.36        0.70      0.86 o
  -1   2  16        5.06        7.71      2.64 o
   0   2  16       32.41       28.06      2.11 o
   0  -6  17       40.38       56.43      3.62 o
  -2  -5  17        5.57       -0.60      2.11 o
  -1  -5  17       41.44       38.47      2.87 o
   0  -5  17       16.64       24.28      2.71 o
  -2  -4  17       36.64       42.24      2.87 o
  -1  -4  17        0.73        2.86      1.36 o
   0  -4  17       45.27       51.75      3.17 o
  -3  -3  17       28.50       32.28      2.41 o
  -2  -3  17        4.02        7.24      1.81 o
  -1  -3  17       24.77       31.97      2.87 o
   0  -3  17        0.03       -0.30      1.21 o
  -3  -2  17       46.04       40.44      2.26 o
  -2  -2  17        5.07        1.96      0.90 o
  -1  -2  17      108.38      111.48      4.83 o
   0  -2  17        5.57        3.17      1.36 o
  -3  -1  17        2.42        3.17      0.90 o
  -2  -1  17        0.52       -0.30      0.90 o
  -1  -1  17        0.89       -0.90      1.06 o
   0  -1  17        0.15       -1.21      1.21 o
  -2   0  17        7.31        7.54      1.36 o
  -1   0  17        8.92       11.16      1.96 o
   0   0  17        2.09        3.62      1.66 o
  -1   1  17        9.65       11.76      2.71 o
 
